# Supplementary material for: Msc1 is a nuclear envelope protein that reinforces DNA repair in late mitosis
Source: iScience. 2024 Jun 11;27(7):110250. doi: 10.1016/j.isci.2024.110250 (PMC11253511; doi:10.1016/j.isci.2024.110250)
Supplement: Data S1. Excel table with proteomics data for volcano plots of Figure 1A, related to Figure 1 and Tables S1 and S2 [file mmc2.xlsx]

## Sheet: volcano_proteinGroups_G2_HO
Protein.IDs	Majority.protein.IDs	Peptide.counts..all.	Peptide.counts..razor.unique.	Peptide.counts..unique.	Fasta.headers	Number.of.proteins	Peptides	Razor...unique.peptides	Unique.peptides	Peptides.G2Control_1	Peptides.G2Control_2	Peptides.G2Control_3	Peptides.G2Control_4	Peptides.G2HOtreatment_1	Peptides.G2HOtreatment_2	Peptides.G2HOtreatment_3	Peptides.G2HOtreatment_4	Razor...unique.peptides.G2Control_1	Razor...unique.peptides.G2Control_2	Razor...unique.peptides.G2Control_3	Razor...unique.peptides.G2Control_4	Razor...unique.peptides.G2HOtreatment_1	Razor...unique.peptides.G2HOtreatment_2	Razor...unique.peptides.G2HOtreatment_3	Razor...unique.peptides.G2HOtreatment_4	Unique.peptides.G2Control_1	Unique.peptides.G2Control_2	Unique.peptides.G2Control_3	Unique.peptides.G2Control_4	Unique.peptides.G2HOtreatment_1	Unique.peptides.G2HOtreatment_2	Unique.peptides.G2HOtreatment_3	Unique.peptides.G2HOtreatment_4	Sequence.coverage....	Unique...razor.sequence.coverage....	Unique.sequence.coverage....	Mol..weight..kDa.	Sequence.length	Sequence.lengths	Q.value	Score	Identification.type.G2Control_1	Identification.type.G2Control_2	Identification.type.G2Control_3	Identification.type.G2Control_4	Identification.type.G2HOtreatment_1	Identification.type.G2HOtreatment_2	Identification.type.G2HOtreatment_3	Identification.type.G2HOtreatment_4
Q0140	Q0140	10	10	10	>Q0140 pep:known chromosome:R64-1-1:Mito:48901:50097:1 gene:Q0140 transcript:Q0140 description:Mitochondrial ribosomal protein of the small subunit, mitochondrially-encoded\x3b polymorphic in different strains due to variation in number of AAT (asparagine	1	10	10	10	9	9	10	9	9	10	8	8	9	9	10	9	9	10	8	8	9	9	10	9	9	10	8	8	21.6	21.6	21.6	47.123	398	398	0	35.654	By MS/MS	By MS/MS	By MS/MS	By MS/MS	By MS/MS	By MS/MS	By MS/MS	By MS/MS
Q0250	Q0250	6	6	6	>Q0250 pep:known chromosome:R64-1-1:Mito:73758:74513:1 gene:Q0250 transcript:Q0250 description:Subunit II of cytochrome c oxidase, which is the terminal member of the mitochondrial inner membrane electron transport chain\x3b one of three mitochondrially-e	1	6	6	6	6	6	6	6	6	6	6	6	6	6	6	6	6	6	6	6	6	6	6	6	6	6	6	6	28.7	28.7	28.7	28.567	251	251	0	80.716	By MS/MS	By MS/MS	By MS/MS	By MS/MS	By MS/MS	By MS/MS	By MS/MS	By MS/MS
YAL002W	YAL002W	2	2	2	>YAL002W pep:known chromosome:R64-1-1:I:143707:147531:1 gene:YAL002W transcript:YAL002W description:Membrane-binding component of the CORVET complex\x3b involved in endosomal vesicle tethering and fusion in the endosome to vacuole protein targeting pathwa	1	2	2	2	1	2	2	2	1	2	2	2	1	2	2	2	1	2	2	2	1	2	2	2	1	2	2	2	1.7	1.7	1.7	144.96	1274	1274	0	2.9995	By MS/MS	By matching	By MS/MS	By MS/MS	By matching	By MS/MS	By MS/MS	By MS/MS
YAL003W	YAL003W	11	11	11	>YAL003W pep:known chromosome:R64-1-1:I:142174:143160:1 gene:YAL003W transcript:YAL003W description:Translation elongation factor 1 beta\x3b stimulates nucleotide exchange to regenerate EF-1 alpha-GTP for the next elongation cycle\x3b part of the EF-1 com	1	11	11	11	11	11	11	9	11	11	11	10	11	11	11	9	11	11	11	10	11	11	11	9	11	11	11	10	60.7	60.7	60.7	22.627	206	206	0	323.31	By MS/MS	By MS/MS	By MS/MS	By MS/MS	By MS/MS	By MS/MS	By MS/MS	By MS/MS
YAL005C	YAL005C	60	19	18	>YAL005C pep:known chromosome:R64-1-1:I:139503:141431:-1 gene:YAL005C transcript:YAL005C description:ATPase involved in protein folding and nuclear localization signal (NLS)-directed nuclear transport\x3b member of heat shock protein 70 (HSP70) family\x3b	1	60	19	18	54	52	56	53	55	55	51	53	14	13	15	15	16	16	13	15	13	12	14	14	15	15	12	14	75.9	29.8	29.8	69.656	642	642	0	323.31	By MS/MS	By MS/MS	By MS/MS	By MS/MS	By MS/MS	By MS/MS	By MS/MS	By MS/MS
YAL007C	YAL007C	4	4	3	>YAL007C pep:known chromosome:R64-1-1:I:137698:138345:-1 gene:YAL007C transcript:YAL007C description:Protein that forms a heterotrimeric complex with Erp1p, Emp24p, and Erv25p\x3b member, along with Emp24p and Erv25p, of the p24 family involved in ER to G	1	4	4	3	3	2	2	3	2	2	2	3	3	2	2	3	2	2	2	3	2	1	1	2	1	1	2	2	14	14	10.2	24.063	215	215	0	39.088	By MS/MS	By MS/MS	By MS/MS	By MS/MS	By MS/MS	By MS/MS	By MS/MS	By MS/MS
YAL010C	YAL010C	3	3	3	>YAL010C pep:known chromosome:R64-1-1:I:134184:135665:-1 gene:YAL010C transcript:YAL010C description:Subunit of both the ERMES complex that links the ER to mitochondria, and of the mitochondrial sorting and assembly machinery (SAM complex) that functions	1	3	3	3	3	3	3	2	2	2	3	3	3	3	3	2	2	2	3	3	3	3	3	2	2	2	3	3	6.5	6.5	6.5	56.236	493	493	0	6.7223	By MS/MS	By MS/MS	By MS/MS	By MS/MS	By MS/MS	By MS/MS	By MS/MS	By MS/MS
YAL012W	YAL012W	23	23	23	>YAL012W pep:known chromosome:R64-1-1:I:130799:131983:1 gene:YAL012W transcript:YAL012W description:Cystathionine gamma-lyase, catalyzes one of the two reactions involved in the transsulfuration pathway that yields cysteine from homocysteine with the inte	1	23	23	23	17	20	19	20	20	20	20	20	17	20	19	20	20	20	20	20	17	20	19	20	20	20	20	20	83.5	83.5	83.5	42.542	394	394	0	323.31	By MS/MS	By MS/MS	By MS/MS	By MS/MS	By MS/MS	By MS/MS	By MS/MS	By MS/MS
YAL013W	YAL013W	5	5	5	>YAL013W pep:known chromosome:R64-1-1:I:129270:130487:1 gene:YAL013W transcript:YAL013W description:Transcriptional modulator involved in regulation of structural phospholipid biosynthesis genes and metabolically unrelated genes, as well as maintenance of	1	5	5	5	4	4	3	4	3	3	4	3	4	4	3	4	3	3	4	3	4	4	3	4	3	3	4	3	14.8	14.8	14.8	46.977	405	405	0	13.169	By MS/MS	By MS/MS	By MS/MS	By MS/MS	By MS/MS	By MS/MS	By MS/MS	By MS/MS
YAL014C	YAL014C	2	2	2	>YAL014C pep:known chromosome:R64-1-1:I:128252:129019:-1 gene:YAL014C transcript:YAL014C description:Endosomal SNARE related to mammalian syntaxin 8	1	2	2	2	2	2	2	2	2	2	1	2	2	2	2	2	2	2	1	2	2	2	2	2	2	2	1	2	7.1	7.1	7.1	29.048	255	255	0	6.4686	By MS/MS	By MS/MS	By MS/MS	By matching	By MS/MS	By matching	By MS/MS	By MS/MS
YAL016W	YAL016W	17	17	17	>YAL016W pep:known chromosome:R64-1-1:I:124879:126786:1 gene:YAL016W transcript:YAL016W description:Regulatory subunit A of the heterotrimeric protein phosphatase 2A (PP2A), which also contains regulatory subunit Cdc55p and either catalytic subunit Pph21p	1	17	17	17	11	14	14	12	12	14	13	10	11	14	14	12	12	14	13	10	11	14	14	12	12	14	13	10	29.1	29.1	29.1	70.907	635	635	0	159.58	By MS/MS	By MS/MS	By MS/MS	By MS/MS	By MS/MS	By MS/MS	By MS/MS	By MS/MS
YAL017W	YAL017W	10	10	7	>YAL017W pep:known chromosome:R64-1-1:I:120225:124295:1 gene:YAL017W transcript:YAL017W description:One of two (see also PSK2) PAS domain containing S/T protein kinases\x3b coordinately regulates protein synthesis and carbohydrate metabolism and storage i	1	10	10	7	5	6	7	9	8	6	10	9	5	6	7	9	8	6	10	9	4	4	5	6	6	5	7	6	8	8	5.9	152.33	1356	1356	0	26.639	By MS/MS	By MS/MS	By MS/MS	By MS/MS	By MS/MS	By MS/MS	By MS/MS	By MS/MS
YAL019W	YAL019W	16	16	16	>YAL019W pep:known chromosome:R64-1-1:I:114919:118314:1 gene:YAL019W transcript:YAL019W description:Conserved member of the Snf2p family with ATP-dependent chromatin remodeling activity\x3b has a role in silencing\x3b potential Cdc28p substrate\x3b authen	1	16	16	16	8	10	9	8	12	13	11	11	8	10	9	8	12	13	11	11	8	10	9	8	12	13	11	11	17.1	17.1	17.1	128.51	1131	1131	0	53.058	By MS/MS	By MS/MS	By MS/MS	By MS/MS	By MS/MS	By MS/MS	By MS/MS	By MS/MS
YAL021C	YAL021C	11	11	11	>YAL021C pep:known chromosome:R64-1-1:I:110846:113359:-1 gene:YAL021C transcript:YAL021C description:Component of the CCR4-NOT transcriptional complex, which is involved in regulation of gene expression\x3b component of the major cytoplasmic deadenylase,	1	11	11	11	9	8	8	8	10	9	7	9	9	8	8	8	10	9	7	9	9	8	8	8	10	9	7	9	16.8	16.8	16.8	94.669	837	837	0	77.076	By MS/MS	By MS/MS	By MS/MS	By MS/MS	By MS/MS	By MS/MS	By MS/MS	By MS/MS
YAL023C	YAL023C	13	13	10	>YAL023C pep:known chromosome:R64-1-1:I:106272:108551:-1 gene:YAL023C transcript:YAL023C description:Protein O-mannosyltransferase, transfers mannose residues from dolichyl phosphate-D-mannose to protein Ser/Thr residues\x3b involved in ER quality control	1	13	13	10	10	7	10	10	4	8	10	5	10	7	10	10	4	8	10	5	7	4	7	7	3	6	7	4	19.2	19.2	15	86.869	759	759	0	64.094	By MS/MS	By MS/MS	By MS/MS	By MS/MS	By MS/MS	By MS/MS	By MS/MS	By MS/MS
YAL025C	YAL025C	6	6	6	>YAL025C pep:known chromosome:R64-1-1:I:100225:101145:-1 gene:YAL025C transcript:YAL025C description:Essential nuclear protein, constituent of 66S pre-ribosomal particles\x3b required for maturation of 25S and 5.8S rRNAs\x3b required for maintenance of M1	1	6	6	6	5	4	5	4	4	4	4	4	5	4	5	4	4	4	4	4	5	4	5	4	4	4	4	4	20.6	20.6	20.6	35.695	306	306	0	61.991	By MS/MS	By MS/MS	By MS/MS	By MS/MS	By MS/MS	By MS/MS	By MS/MS	By MS/MS
YAL026C	YAL026C	4	4	4	>YAL026C pep:known chromosome:R64-1-1:I:95630:99697:-1 gene:YAL026C transcript:YAL026C description:Aminophospholipid translocase (flippase) that maintains membrane lipid asymmetry in post-Golgi secretory vesicles\x3b contributes to clathrin-coated vesicle	1	4	4	4	4	4	4	4	2	2	4	4	4	4	4	4	2	2	4	4	4	4	4	4	2	2	4	4	2.7	2.7	2.7	153.76	1355	1355	0	5.9864	By MS/MS	By MS/MS	By MS/MS	By MS/MS	By MS/MS	By MS/MS	By MS/MS	By MS/MS
YAL027W	YAL027W	4	4	4	>YAL027W pep:known chromosome:R64-1-1:I:94687:95472:1 gene:YAL027W transcript:YAL027W description:Protein involved in Rad1p/Rad10p-dependent removal of 3-nonhomologous tails during double-strand break repair via single-strand annealing\x3b green fluoresc	1	4	4	4	1	2	1	2	2	2	3	3	1	2	1	2	2	2	3	3	1	2	1	2	2	2	3	3	19.2	19.2	19.2	29.769	261	261	0	4.6798	By matching	By MS/MS	By matching	By matching	By MS/MS	By MS/MS	By MS/MS	By MS/MS
YAL029C	YAL029C	13	8	8	>YAL029C pep:known chromosome:R64-1-1:I:87855:92270:-1 gene:YAL029C transcript:YAL029C description:One of two type V myosin motors (along with MYO2) involved in actin-based transport of cargos\x3b required for mRNA transport, including ASH1 mRNA, and faci	1	13	8	8	5	8	8	7	6	10	10	8	3	7	6	4	4	5	6	6	3	7	6	4	4	5	6	6	9.9	6.5	6.5	169.34	1471	1471	0	25.532	By MS/MS	By MS/MS	By MS/MS	By MS/MS	By MS/MS	By MS/MS	By MS/MS	By MS/MS
YAL031C	YAL031C	4	4	4	>YAL031C pep:known chromosome:R64-1-1:I:84749:87031:-1 gene:YAL031C transcript:YAL031C description:Cytoplasmic Glc7-interacting protein whose overexpression relocalizes Glc7p from the nucleus and prevents chromosome segregation\x3b potential Cdc28p substr	1	4	4	4	2	3	2	3	2	1	3	2	2	3	2	3	2	1	3	2	2	3	2	3	2	1	3	2	5.3	5.3	5.3	86.635	760	760	0	4.3555	By MS/MS	By MS/MS	By MS/MS	By MS/MS	By MS/MS	By matching	By MS/MS	By MS/MS
YAL033W	YAL033W	4	4	4	>YAL033W pep:known chromosome:R64-1-1:I:82706:83227:1 gene:YAL033W transcript:YAL033W description:Subunit of both RNase MRP and nuclear RNase P\x3b RNase MRP cleaves pre-rRNA, while nuclear RNase P cleaves tRNA precursors to generate mature 5 ends and fa	1	4	4	4	1	2	4	2	3	3	1	2	1	2	4	2	3	3	1	2	1	2	4	2	3	3	1	2	24.3	24.3	24.3	19.573	173	173	0	10.835	By MS/MS	By MS/MS	By MS/MS	By MS/MS	By MS/MS	By MS/MS	By matching	By matching
YAL035W	YAL035W	33	33	33	>YAL035W pep:known chromosome:R64-1-1:I:76427:79435:1 gene:YAL035W transcript:YAL035W description:GTPase, required for general translation initiation by promoting Met-tRNAiMet binding to ribosomes and ribosomal subunit joining\x3b homolog of bacterial IF2	1	33	33	33	26	28	24	28	21	25	26	24	26	28	24	28	21	25	26	24	26	28	24	28	21	25	26	24	31.2	31.2	31.2	112.27	1002	1002	0	323.31	By MS/MS	By MS/MS	By MS/MS	By MS/MS	By MS/MS	By MS/MS	By MS/MS	By MS/MS
YAL036C	YAL036C	19	19	19	>YAL036C pep:known chromosome:R64-1-1:I:75043:76152:-1 gene:YAL036C transcript:YAL036C description:Member of the DRG family of GTP-binding proteins\x3b associates with translating ribosomes\x3b interacts with Tma46p, Ygr250cp, Gir2p and Yap1p via two-hybr	1	19	19	19	16	15	18	18	11	13	14	13	16	15	18	18	11	13	14	13	16	15	18	18	11	13	14	13	65	65	65	40.701	369	369	0	323.31	By MS/MS	By MS/MS	By MS/MS	By MS/MS	By MS/MS	By MS/MS	By MS/MS	By MS/MS
YAL038W	YAL038W	55	55	51	>YAL038W pep:known chromosome:R64-1-1:I:71786:73288:1 gene:YAL038W transcript:YAL038W description:Pyruvate kinase, functions as a homotetramer in glycolysis to convert phosphoenolpyruvate to pyruvate, the input for aerobic (TCA cycle) or anaerobic (glucos	1	55	55	51	53	52	53	52	51	53	51	50	53	52	53	52	51	53	51	50	49	48	49	48	47	49	47	46	80	80	80	54.544	500	500	0	323.31	By MS/MS	By MS/MS	By MS/MS	By MS/MS	By MS/MS	By MS/MS	By MS/MS	By MS/MS
YAL039C	YAL039C	6	6	6	>YAL039C pep:known chromosome:R64-1-1:I:68716:69525:-1 gene:YAL039C transcript:YAL039C description:Cytochrome c heme lyase (holocytochrome c synthase), attaches heme to apo-cytochrome c (Cyc1p or Cyc7p) in the mitochondrial intermembrane space\x3b human o	1	6	6	6	5	4	4	3	6	5	4	4	5	4	4	3	6	5	4	4	5	4	4	3	6	5	4	4	23.4	23.4	23.4	30.081	269	269	0	29.767	By MS/MS	By MS/MS	By MS/MS	By MS/MS	By MS/MS	By MS/MS	By MS/MS	By MS/MS
YAL041W	YAL041W	10	10	10	>YAL041W pep:known chromosome:R64-1-1:I:62840:65404:1 gene:YAL041W transcript:YAL041W description:Guanine nucleotide exchange factor (GEF or GDP-release factor) for Cdc42p\x3b required for polarity establishment and maintenance, and mutants have morpholog	1	10	10	10	10	9	8	8	8	6	7	9	10	9	8	8	8	6	7	9	10	9	8	8	8	6	7	9	11.6	11.6	11.6	96.938	854	854	0	16.851	By MS/MS	By MS/MS	By MS/MS	By MS/MS	By MS/MS	By MS/MS	By MS/MS	By MS/MS
YAL042W	YAL042W	13	13	13	>YAL042W pep:known chromosome:R64-1-1:I:61316:62563:1 gene:YAL042W transcript:YAL042W description:Protein localized to COPII-coated vesicles, forms a complex with Erv41p\x3b involved in the membrane fusion stage of transport	1	13	13	13	11	13	12	12	13	12	12	10	11	13	12	12	13	12	12	10	11	13	12	12	13	12	12	10	38.6	38.6	38.6	46.235	415	415	0	204.14	By MS/MS	By MS/MS	By MS/MS	By MS/MS	By MS/MS	By MS/MS	By MS/MS	By MS/MS
YAL043C	YAL043C	17	17	17	>YAL043C pep:known chromosome:R64-1-1:I:58695:61052:-1 gene:YAL043C transcript:YAL043C description:Subunit of holo-CPF, a multiprotein complex and functional homolog of mammalian CPSF, required for the cleavage and polyadenylation of mRNA and snoRNA 3 en	1	17	17	17	15	15	16	15	12	14	17	16	15	15	16	15	12	14	17	16	15	15	16	15	12	14	17	16	20.4	20.4	20.4	88.472	785	785	0	38.233	By MS/MS	By MS/MS	By MS/MS	By MS/MS	By MS/MS	By MS/MS	By MS/MS	By MS/MS
YAL044C	YAL044C	4	4	4	>YAL044C pep:known chromosome:R64-1-1:I:57950:58462:-1 gene:YAL044C transcript:YAL044C description:H subunit of the mitochondrial glycine decarboxylase complex, required for the catabolism of glycine to 5,10-methylene-THF\x3b also required for all protein	1	4	4	4	4	4	4	4	3	3	4	3	4	4	4	4	3	3	4	3	4	4	4	4	3	3	4	3	22.4	22.4	22.4	18.793	170	170	0	126.94	By MS/MS	By MS/MS	By MS/MS	By MS/MS	By MS/MS	By MS/MS	By MS/MS	By MS/MS
YAL044W-A	YAL044W-A	2	2	2	>YAL044W-A pep:known chromosome:R64-1-1:I:57518:57850:1 gene:YAL044W-A transcript:YAL044W-A description:Putative protein of unknown function\x3b similar to S. pombe uvi31 which is a putative DNA repair protein	1	2	2	2	2	2	2	2	2	2	1	2	2	2	2	2	2	2	1	2	2	2	2	2	2	2	1	2	25.5	25.5	25.5	12.537	110	110	0	98.482	By MS/MS	By MS/MS	By MS/MS	By MS/MS	By MS/MS	By MS/MS	By matching	By MS/MS
YAL049C	YAL049C	10	10	10	>YAL049C pep:known chromosome:R64-1-1:I:51855:52595:-1 gene:YAL049C transcript:YAL049C description:Cytoplasmic protein involved in mitochondrial function or organization\x3b null mutant displays reduced frequency of mitochondrial genome loss\x3b potential	1	10	10	10	8	10	9	8	8	9	7	7	8	10	9	8	8	9	7	7	8	10	9	8	8	9	7	7	53.7	53.7	53.7	27.089	246	246	0	187.59	By MS/MS	By MS/MS	By MS/MS	By MS/MS	By MS/MS	By MS/MS	By MS/MS	By MS/MS
YAL053W	YAL053W	2	2	2	>YAL053W pep:known chromosome:R64-1-1:I:45899:48250:1 gene:YAL053W transcript:YAL053W description:Putative FAD transporter\x3b required for uptake of FAD into endoplasmic reticulum\x3b involved in cell wall maintenance	1	2	2	2	1	1	2	2	1	0	2	0	1	1	2	2	1	0	2	0	1	1	2	2	1	0	2	0	2.3	2.3	2.3	87.468	783	783	0	3.8315	By MS/MS	By MS/MS	By MS/MS	By MS/MS	By MS/MS	By matching	By MS/MS	By matching
YAL056W	YAL056W	2	2	2	>YAL056W pep:known chromosome:R64-1-1:I:39259:41901:1 gene:YAL056W transcript:YAL056W description:Multistep regulator of cAMP-PKA signaling\x3b inhibits PKA downstream of Gpa2p and Cyr1p, thereby increasing cAMP dependency\x3b inhibits Ras activity throug	1	2	2	2	2	2	2	2	1	1	2	2	2	2	2	2	1	1	2	2	2	2	2	2	1	1	2	2	2.2	2.2	2.2	98.655	880	880	0.00058789	2.7081	By MS/MS	By MS/MS	By MS/MS	By MS/MS	By MS/MS	By MS/MS	By MS/MS	By MS/MS
YAL060W	YAL060W	8	8	8	>YAL060W pep:known chromosome:R64-1-1:I:35155:36303:1 gene:YAL060W transcript:YAL060W description:NAD-dependent (R,R)-butanediol dehydrogenase, catalyzes oxidation of (R,R)-2,3-butanediol to (3R)-acetoin, oxidation of meso-butanediol to (3S)-acetoin, and	1	8	8	8	6	6	6	7	5	3	4	5	6	6	6	7	5	3	4	5	6	6	6	7	5	3	4	5	25.1	25.1	25.1	41.582	382	382	0	30.951	By MS/MS	By MS/MS	By MS/MS	By MS/MS	By MS/MS	By MS/MS	By MS/MS	By MS/MS
YAR002C-A	YAR002C-A	6	6	6	>YAR002C-A pep:known chromosome:R64-1-1:I:154065:154724:-1 gene:YAR002C-A transcript:YAR002C-A description:Protein that forms a heterotrimeric complex with Erp2p, Emp24p, and Erv25p\x3b member, along with Emp24p and Erv25p, of the p24 family involved in E	1	6	6	6	6	6	6	6	6	6	6	6	6	6	6	6	6	6	6	6	6	6	6	6	6	6	6	6	31.1	31.1	31.1	24.723	219	219	0	124.51	By MS/MS	By MS/MS	By MS/MS	By MS/MS	By MS/MS	By MS/MS	By MS/MS	By MS/MS
YAR002W	YAR002W	7	7	7	>YAR002W pep:known chromosome:R64-1-1:I:152257:153876:1 gene:YAR002W transcript:YAR002W description:Subunit of the nuclear pore complex (NPC), functions to anchor Nup2p to the NPC in a process controlled by the nucleoplasmic concentration of Gsp1p-GTP\x3b	1	7	7	7	6	5	6	4	6	7	7	5	6	5	6	4	6	7	7	5	6	5	6	4	6	7	7	5	16.1	16.1	16.1	59.039	539	539	0	69.654	By MS/MS	By MS/MS	By MS/MS	By MS/MS	By MS/MS	By MS/MS	By MS/MS	By MS/MS
YAR003W	YAR003W	5	5	5	>YAR003W pep:known chromosome:R64-1-1:I:155005:156285:1 gene:YAR003W transcript:YAR003W description:Subunit of the COMPASS (Set1C) complex, which methylates histone H3 on lysine 4 and is required in transcriptional silencing near telomeres\x3b WD40 beta p	1	5	5	5	3	5	3	4	4	3	5	3	3	5	3	4	4	3	5	3	3	5	3	4	4	3	5	3	11.5	11.5	11.5	48.654	426	426	0	7.3731	By MS/MS	By MS/MS	By MS/MS	By MS/MS	By MS/MS	By MS/MS	By MS/MS	By MS/MS
YAR007C	YAR007C	24	24	24	>YAR007C pep:known chromosome:R64-1-1:I:156754:158619:-1 gene:YAR007C transcript:YAR007C description:Subunit of heterotrimeric Replication Protein A (RPA), which is a highly conserved single-stranded DNA binding protein involved in DNA replication, repair	1	24	24	24	22	20	20	23	22	20	19	20	22	20	20	23	22	20	19	20	22	20	20	23	22	20	19	20	43.6	43.6	43.6	70.347	621	621	0	298.87	By MS/MS	By MS/MS	By MS/MS	By MS/MS	By MS/MS	By MS/MS	By MS/MS	By MS/MS
YAR015W	YAR015W	18	18	18	>YAR015W pep:known chromosome:R64-1-1:I:169375:170295:1 gene:YAR015W transcript:YAR015W description:N-succinyl-5-aminoimidazole-4-carboxamide ribotide (SAICAR) synthetase, required for de novo purine nucleotide biosynthesis\x3b red pigment accumulates i	1	18	18	18	16	11	17	14	14	13	12	13	16	11	17	14	14	13	12	13	16	11	17	14	14	13	12	13	61.4	61.4	61.4	34.603	306	306	0	78.605	By MS/MS	By MS/MS	By MS/MS	By MS/MS	By MS/MS	By MS/MS	By MS/MS	By MS/MS
YAR018C	YAR018C	10	10	10	>YAR018C pep:known chromosome:R64-1-1:I:170396:171703:-1 gene:YAR018C transcript:YAR018C description:Nonessential serine/threonine protein kinase\x3b possible role in DNA damage response	1	10	10	10	6	8	5	7	7	5	6	6	6	8	5	7	7	5	6	6	6	8	5	7	7	5	6	6	22.5	22.5	22.5	51.203	435	435	0	24.198	By MS/MS	By MS/MS	By MS/MS	By MS/MS	By MS/MS	By MS/MS	By MS/MS	By MS/MS
YGL053W;YAR031W	YGL053W;YAR031W	2;2	2;2	2;2	>YGL053W pep:known chromosome:R64-1-1:VII:402589:403302:1 gene:YGL053W transcript:YGL053W description:Pheromone-regulated protein with 2 predicted transmembrane segments and an FF sequence, a motif involved in COPII binding\x3b forms a complex with Prp9p	2	2	2	2	2	2	2	2	2	2	2	2	2	2	2	2	2	2	2	2	2	2	2	2	2	2	2	2	6.3	6.3	6.3	27.25	237	237;298	0.0055664	1.8371	By MS/MS	By MS/MS	By MS/MS	By MS/MS	By MS/MS	By matching	By MS/MS	By MS/MS
YAR033W;YGL051W	YAR033W;YGL051W	3;2	3;2	3;2	>YAR033W pep:known chromosome:R64-1-1:I:188107:188811:1 gene:YAR033W transcript:YAR033W description:Putative integral membrane protein, involved in vesicle formation\x3b forms complex with Mst27p\x3b member of DUP240 gene family\x3b binds COPI and COPII v	2	3	3	3	2	2	1	2	1	1	1	1	2	2	1	2	1	1	1	1	2	2	1	2	1	1	1	1	11.5	11.5	11.5	27.091	234	234;234	0	4.6117	By MS/MS	By MS/MS	By MS/MS	By MS/MS	By MS/MS	By MS/MS	By MS/MS	By MS/MS
YAR042W	YAR042W	17	17	17	>YAR042W pep:known chromosome:R64-1-1:I:192619:196185:1 gene:YAR042W transcript:YAR042W description:Protein similar to mammalian oxysterol-binding protein\x3b contains ankyrin repeats\x3b localizes to the Golgi and the nucleus-vacuole junction	1	17	17	17	13	15	14	13	12	13	14	14	13	15	14	13	12	13	14	14	13	15	14	13	12	13	14	14	15.1	15.1	15.1	135.1	1188	1188	0	70.141	By MS/MS	By MS/MS	By MS/MS	By MS/MS	By MS/MS	By MS/MS	By MS/MS	By MS/MS
YHR215W;YAR071W	YHR215W;YAR071W	13;13	13;13	10;10	>YHR215W pep:known chromosome:R64-1-1:VIII:552099:553502:1 gene:YHR215W transcript:YHR215W description:One of three repressible acid phosphatases, a glycoprotein that is transported to the cell surface by the secretory pathway\x3b nearly identical to Pho1	2	13	13	10	12	12	10	11	10	13	10	10	12	12	10	11	10	13	10	10	9	10	8	8	8	10	8	8	23.8	23.8	19.9	52.699	467	467;467	0	269.37	By MS/MS	By MS/MS	By MS/MS	By MS/MS	By MS/MS	By MS/MS	By MS/MS	By MS/MS
YBL001C	YBL001C	5	5	5	>YBL001C pep:known chromosome:R64-1-1:II:237153:237467:-1 gene:YBL001C transcript:YBL001C description:Non-essential protein of unknown function, likely exists as tetramer, may be regulated by the binding of small-molecule ligands (possibly sulfate ions),	1	5	5	5	3	4	3	3	4	5	2	4	3	4	3	3	4	5	2	4	3	4	3	3	4	5	2	4	23.1	23.1	23.1	11.518	104	104	0	7.85	By MS/MS	By MS/MS	By matching	By matching	By MS/MS	By MS/MS	By matching	By matching
YBL002W;YDR224C	YBL002W;YDR224C	10;9	10;9	10;9	>YBL002W pep:known chromosome:R64-1-1:II:236492:236887:1 gene:YBL002W transcript:YBL002W description:Histone H2B, core histone protein required for chromatin assembly and chromosome function\x3b nearly identical to HTB1\x3b Rad6p-Bre1p-Lge1p mediated ubiq	2	10	10	10	9	9	9	10	9	9	9	9	9	9	9	10	9	9	9	9	9	9	9	10	9	9	9	9	55.7	55.7	55.7	14.237	131	131;131	0	41.659	By MS/MS	By MS/MS	By MS/MS	By MS/MS	By MS/MS	By MS/MS	By MS/MS	By MS/MS
YDR225W;YBL003C	YDR225W;YBL003C	7;7	7;7	6;6	>YDR225W pep:known chromosome:R64-1-1:IV:915530:915928:1 gene:YDR225W transcript:YDR225W description:Histone H2A, core histone protein required for chromatin assembly and chromosome function\x3b one of two nearly identical subtypes (see also HTA2)\x3b DNA	2	7	7	6	7	7	6	6	6	7	6	7	7	7	6	6	6	7	6	7	6	6	5	5	5	6	5	6	62.1	62.1	56.8	13.989	132	132;132	0	308.85	By MS/MS	By MS/MS	By MS/MS	By MS/MS	By MS/MS	By MS/MS	By MS/MS	By MS/MS
YBL004W	YBL004W	41	41	41	>YBL004W pep:known chromosome:R64-1-1:II:227636:235117:1 gene:YBL004W transcript:YBL004W description:Component of the small-subunit (SSU) processome, which is involved in the biogenesis of the 18S rRNA	1	41	41	41	30	27	30	32	27	31	35	31	30	27	30	32	27	31	35	31	30	27	30	32	27	31	35	31	17.2	17.2	17.2	287.56	2493	2493	0	119.45	By MS/MS	By MS/MS	By MS/MS	By MS/MS	By MS/MS	By MS/MS	By MS/MS	By MS/MS
YBL006C	YBL006C	4	4	4	>YBL006C pep:known chromosome:R64-1-1:II:216587:217129:-1 gene:YBL006C transcript:YBL006C description:Component of the RSC chromatin remodeling complex\x3b interacts with Rsc3p, Rsc30p, Npl6p, and Htl1p to form a module important for a broad range of RSC	1	4	4	4	3	4	3	2	3	3	2	2	3	4	3	2	3	3	2	2	3	4	3	2	3	3	2	2	28.3	28.3	28.3	19.792	180	180	0	12.165	By MS/MS	By MS/MS	By MS/MS	By MS/MS	By MS/MS	By MS/MS	By MS/MS	By MS/MS
YBL007C	YBL007C	12	12	12	>YBL007C pep:known chromosome:R64-1-1:II:212632:216366:-1 gene:YBL007C transcript:YBL007C description:Cytoskeletal protein binding protein required for assembly of the cortical actin cytoskeleton\x3b interacts with proteins regulating actin dynamics and p	1	12	12	12	8	8	7	8	5	9	7	4	8	8	7	8	5	9	7	4	8	8	7	8	5	9	7	4	9.6	9.6	9.6	135.85	1244	1244	0	30.15	By MS/MS	By MS/MS	By MS/MS	By MS/MS	By MS/MS	By MS/MS	By MS/MS	By MS/MS
YBL010C	YBL010C	3	3	3	>YBL010C pep:known chromosome:R64-1-1:II:206107:206949:-1 gene:YBL010C transcript:YBL010C description:Putative protein of unknown function\x3b green fluorescent protein (GFP)-fusion protein colocalizes with clathrin-coated vesicles	1	3	3	3	3	3	2	3	1	2	3	2	3	3	2	3	1	2	3	2	3	3	2	3	1	2	3	2	11.8	11.8	11.8	32.639	280	280	0	4.3533	By MS/MS	By MS/MS	By MS/MS	By MS/MS	By matching	By MS/MS	By MS/MS	By MS/MS
YBL015W	YBL015W	16	16	16	>YBL015W pep:known chromosome:R64-1-1:II:194122:195702:1 gene:YBL015W transcript:YBL015W description:Protein with CoA transferase activity, particularly for CoASH transfer from succinyl-CoA to acetate\x3b has minor acetyl-CoA-hydrolase activity\x3b phosph	1	16	16	16	12	12	15	13	14	15	14	14	12	12	15	13	14	15	14	14	12	12	15	13	14	15	14	14	31.6	31.6	31.6	58.711	526	526	0	124.69	By MS/MS	By MS/MS	By MS/MS	By MS/MS	By MS/MS	By MS/MS	By MS/MS	By MS/MS
YBL016W	YBL016W	13	13	12	>YBL016W pep:known chromosome:R64-1-1:II:192451:193512:1 gene:YBL016W transcript:YBL016W description:Mitogen-activated serine/threonine protein kinase involved in mating\x3b phosphoactivated by Ste7p\x3b substrates include Ste12p, Far1p, Bni1p, Sst2p\x3b	1	13	13	12	8	12	12	9	11	10	11	10	8	12	12	9	11	10	11	10	8	11	11	8	10	9	10	9	36.5	36.5	34.3	40.772	353	353	0	42.792	By MS/MS	By MS/MS	By MS/MS	By MS/MS	By MS/MS	By MS/MS	By MS/MS	By MS/MS
YBL017C	YBL017C	16	16	12	>YBL017C pep:known chromosome:R64-1-1:II:186844:191583:-1 gene:YBL017C transcript:YBL017C description:Type I transmembrane sorting receptor for multiple vacuolar hydrolases\x3b cycles between the late-Golgi and prevacuolar endosome-like compartments	1	16	16	12	12	14	12	14	13	15	14	15	12	14	12	14	13	15	14	15	9	11	10	10	10	12	11	11	10.8	10.8	8.4	177.78	1579	1579	0	101.71	By MS/MS	By MS/MS	By MS/MS	By MS/MS	By MS/MS	By MS/MS	By MS/MS	By MS/MS
YBL022C	YBL022C	29	29	29	>YBL022C pep:known chromosome:R64-1-1:II:177874:181275:-1 gene:YBL022C transcript:YBL022C description:ATP-dependent Lon protease, involved in degradation of misfolded proteins in mitochondria\x3b required for biogenesis and maintenance of mitochondria	1	29	29	29	19	21	23	20	24	29	21	23	19	21	23	20	24	29	21	23	19	21	23	20	24	29	21	23	26.2	26.2	26.2	127.11	1133	1133	0	143.22	By MS/MS	By MS/MS	By MS/MS	By MS/MS	By MS/MS	By MS/MS	By MS/MS	By MS/MS
YBL023C	YBL023C	21	20	20	>YBL023C pep:known chromosome:R64-1-1:II:174920:177526:-1 gene:YBL023C transcript:YBL023C description:Protein involved in DNA replication\x3b component of the Mcm2-7 hexameric complex that binds chromatin as a part of the pre-replicative complex	1	21	20	20	12	19	17	12	17	18	16	13	11	18	16	11	16	17	15	12	11	18	16	11	16	17	15	12	25.6	23.8	23.8	98.778	868	868	0	114.76	By MS/MS	By MS/MS	By MS/MS	By MS/MS	By MS/MS	By MS/MS	By MS/MS	By MS/MS
YBL024W	YBL024W	34	34	34	>YBL024W pep:known chromosome:R64-1-1:II:172534:174588:1 gene:YBL024W transcript:YBL024W description:S-adenosyl-L-methionine-dependent tRNA\x3a m5C-methyltransferase, methylates cytosine to m5C at several positions in tRNAs and intron-containing pre-tRNAs	1	34	34	34	28	29	28	27	26	28	26	26	28	29	28	27	26	28	26	26	28	29	28	27	26	28	26	26	53.8	53.8	53.8	77.878	684	684	0	323.31	By MS/MS	By MS/MS	By MS/MS	By MS/MS	By MS/MS	By MS/MS	By MS/MS	By MS/MS
YBL026W	YBL026W	6	6	6	>YBL026W pep:known chromosome:R64-1-1:II:170623:171038:1 gene:YBL026W transcript:YBL026W description:Lsm (Like Sm) protein\x3b part of heteroheptameric complexes (Lsm2p-7p and either Lsm1p or 8p)\x3a cytoplasmic Lsm1p complex involved in mRNA decay\x3b nu	1	6	6	6	6	5	5	5	6	4	5	5	6	5	5	5	6	4	5	5	6	5	5	5	6	4	5	5	57.9	57.9	57.9	11.163	95	95	0	28.898	By MS/MS	By MS/MS	By MS/MS	By MS/MS	By MS/MS	By MS/MS	By MS/MS	By MS/MS
YBR084C-A;YBL027W	YBR084C-A;YBL027W	18;18	18;18	18;18	>YBR084C-A pep:known chromosome:R64-1-1:II:414186:415261:-1 gene:YBR084C-A transcript:YBR084C-A description:Protein component of the large (60S) ribosomal subunit, nearly identical to Rpl19Bp and has similarity to rat L19 ribosomal protein\x3b rpl19a and	2	18	18	18	17	17	17	17	18	16	15	16	17	17	17	17	18	16	15	16	17	17	17	17	18	16	15	16	50.8	50.8	50.8	21.704	189	189;189	0	251.34	By MS/MS	By MS/MS	By MS/MS	By MS/MS	By MS/MS	By MS/MS	By MS/MS	By MS/MS
YBL030C	YBL030C	23	23	17	>YBL030C pep:known chromosome:R64-1-1:II:163041:163997:-1 gene:YBL030C transcript:YBL030C description:Major ADP/ATP carrier of the mitochondrial inner membrane, exchanges cytosolic ADP for mitochondrially synthesized ATP\x3b also imports heme and ATP\x3b	1	23	23	17	23	23	23	21	22	23	23	22	23	23	23	21	22	23	23	22	17	17	17	15	16	17	17	16	56	56	43.1	34.426	318	318	0	208.03	By MS/MS	By MS/MS	By MS/MS	By MS/MS	By MS/MS	By MS/MS	By MS/MS	By MS/MS
YBL032W	YBL032W	6	6	6	>YBL032W pep:known chromosome:R64-1-1:II:160184:161329:1 gene:YBL032W transcript:YBL032W description:RNA binding protein involved in the asymmetric localization of ASH1 mRNA\x3b represses translation of ASH1 mRNA, an effect reversed by Yck1p-dependent pho	1	6	6	6	5	4	5	6	5	5	4	5	5	4	5	6	5	5	4	5	5	4	5	6	5	5	4	5	18.1	18.1	18.1	41.682	381	381	0	52.834	By MS/MS	By MS/MS	By MS/MS	By MS/MS	By MS/MS	By MS/MS	By MS/MS	By MS/MS
YBL033C	YBL033C	6	6	6	>YBL033C pep:known chromosome:R64-1-1:II:158656:159693:-1 gene:YBL033C transcript:YBL033C description:GTP cyclohydrolase II\x3b catalyzes the first step of the riboflavin biosynthesis pathway	1	6	6	6	3	4	3	4	3	4	2	3	3	4	3	4	3	4	2	3	3	4	3	4	3	4	2	3	24.6	24.6	24.6	38.332	345	345	0	39.224	By MS/MS	By MS/MS	By MS/MS	By MS/MS	By MS/MS	By MS/MS	By MS/MS	By MS/MS
YBL035C	YBL035C	12	12	12	>YBL035C pep:known chromosome:R64-1-1:II:151493:153610:-1 gene:YBL035C transcript:YBL035C description:B subunit of DNA polymerase alpha-primase complex, required for initiation of DNA replication during mitotic and premeiotic DNA synthesis\x3b also functi	1	12	12	12	9	10	10	7	7	9	10	7	9	10	10	7	7	9	10	7	9	10	10	7	7	9	10	7	16.5	16.5	16.5	78.773	705	705	0	54.635	By MS/MS	By MS/MS	By MS/MS	By MS/MS	By MS/MS	By MS/MS	By MS/MS	By MS/MS
YBL036C	YBL036C	14	14	14	>YBL036C pep:known chromosome:R64-1-1:II:150447:151220:-1 gene:YBL036C transcript:YBL036C description:Putative non-specific single-domain racemase based on structural similarity\x3b binds pyridoxal 5-phosphate\x3b expression of GFP-fusion protein induced	1	14	14	14	11	11	12	13	12	13	10	11	11	11	12	13	12	13	10	11	11	11	12	13	12	13	10	11	51.8	51.8	51.8	29.123	257	257	0	164.46	By MS/MS	By MS/MS	By MS/MS	By MS/MS	By MS/MS	By MS/MS	By MS/MS	By MS/MS
YBL038W	YBL038W	5	5	5	>YBL038W pep:known chromosome:R64-1-1:II:146187:146885:1 gene:YBL038W transcript:YBL038W description:Mitochondrial ribosomal protein of the large subunit	1	5	5	5	4	4	2	5	5	2	3	5	4	4	2	5	5	2	3	5	4	4	2	5	5	2	3	5	17.7	17.7	17.7	26.518	232	232	0	5.9484	By MS/MS	By MS/MS	By MS/MS	By MS/MS	By MS/MS	By MS/MS	By MS/MS	By MS/MS
YBL039C	YBL039C	30	30	24	>YBL039C pep:known chromosome:R64-1-1:II:143989:145728:-1 gene:YBL039C transcript:YBL039C description:Major CTP synthase isozyme (see also URA8), catalyzes the ATP-dependent transfer of the amide nitrogen from glutamine to UTP, forming CTP, the final step	1	30	30	24	26	26	27	28	22	27	22	23	26	26	27	28	22	27	22	23	20	21	22	23	17	22	17	18	55.3	55.3	48.5	64.71	579	579	0	323.31	By MS/MS	By MS/MS	By MS/MS	By MS/MS	By MS/MS	By MS/MS	By MS/MS	By MS/MS
YBL041W	YBL041W	15	15	15	>YBL041W pep:known chromosome:R64-1-1:II:141247:141972:1 gene:YBL041W transcript:YBL041W description:Beta 6 subunit of the 20S proteasome	1	15	15	15	11	13	13	10	12	13	11	12	11	13	13	10	12	13	11	12	11	13	13	10	12	13	11	12	54.4	54.4	54.4	26.871	241	241	0	127.34	By MS/MS	By MS/MS	By MS/MS	By MS/MS	By MS/MS	By MS/MS	By MS/MS	By MS/MS
YBL045C	YBL045C	25	25	25	>YBL045C pep:known chromosome:R64-1-1:II:134143:135516:-1 gene:YBL045C transcript:YBL045C description:Core subunit of the ubiquinol-cytochrome c reductase complex (bc1 complex), which is a component of the mitochondrial inner membrane electron transport c	1	25	25	25	23	21	20	23	24	21	22	22	23	21	20	23	24	21	22	22	23	21	20	23	24	21	22	22	59.1	59.1	59.1	50.227	457	457	0	323.31	By MS/MS	By MS/MS	By MS/MS	By MS/MS	By MS/MS	By MS/MS	By MS/MS	By MS/MS
YBL046W	YBL046W	3	3	3	>YBL046W pep:known chromosome:R64-1-1:II:132424:133749:1 gene:YBL046W transcript:YBL046W description:Regulatory subunit of protein phosphatase PP4\x3b presence of Psy4p in the PP4 complex (along with catalytic subunit Pph3p and Psy2p) is required for deph	1	3	3	3	2	2	2	2	2	3	1	2	2	2	2	2	2	3	1	2	2	2	2	2	2	3	1	2	7.3	7.3	7.3	50.655	441	441	0	19.766	By MS/MS	By MS/MS	By MS/MS	By MS/MS	By MS/MS	By MS/MS	By MS/MS	By MS/MS
YBL047C	YBL047C	23	23	23	>YBL047C pep:known chromosome:R64-1-1:II:127895:132040:-1 gene:YBL047C transcript:YBL047C description:Key endocytic protein involved in a network of interactions with other endocytic proteins, binds membranes in a ubiquitin-dependent manner, may also bind	1	23	23	23	19	15	15	12	17	19	14	16	19	15	15	12	17	19	14	16	19	15	15	12	17	19	14	16	20.7	20.7	20.7	150.78	1381	1381	0	323.31	By MS/MS	By MS/MS	By MS/MS	By MS/MS	By MS/MS	By MS/MS	By MS/MS	By MS/MS
YBL050W	YBL050W	15	15	15	>YBL050W pep:known chromosome:R64-1-1:II:125125:126119:1 gene:YBL050W transcript:YBL050W description:Peripheral membrane protein required for vesicular transport between ER and Golgi, the priming step in homotypic vacuole fusion, and autophagy\x3b stimu	1	15	15	15	11	10	9	12	12	10	8	11	11	10	9	12	12	10	8	11	11	10	9	12	12	10	8	11	46.2	46.2	46.2	32.802	292	292	0	174.12	By MS/MS	By MS/MS	By MS/MS	By MS/MS	By MS/MS	By MS/MS	By MS/MS	By MS/MS
YBL051C	YBL051C	3	3	3	>YBL051C pep:known chromosome:R64-1-1:II:122753:124759:-1 gene:YBL051C transcript:YBL051C description:Protein involved in G2/M phase progression and response to DNA damage, interacts with Rad53p\x3b contains an RNA recognition motif, a nuclear localizatio	1	3	3	3	3	3	3	2	2	3	2	3	3	3	3	2	2	3	2	3	3	3	3	2	2	3	2	3	6.4	6.4	6.4	73.775	668	668	0	26.078	By MS/MS	By MS/MS	By MS/MS	By MS/MS	By MS/MS	By MS/MS	By MS/MS	By MS/MS
YBL054W;YER088C	YBL054W	8;1	8;1	8;1	>YBL054W pep:known chromosome:R64-1-1:II:117589:119166:1 gene:YBL054W transcript:YBL054W description:PAC motif binding protein involved in rRNA and ribosome biogenesis\x3b subunit of the RPD3L histone deacetylase complex\x3b Myb-like HTH transcription fac	2	8	8	8	5	6	6	6	3	1	7	2	5	6	6	6	3	1	7	2	5	6	6	6	3	1	7	2	19.6	19.6	19.6	59.225	525	525;670	0	78.969	By MS/MS	By MS/MS	By MS/MS	By MS/MS	By matching	By matching	By MS/MS	By MS/MS
YBL055C	YBL055C	9	9	9	>YBL055C pep:known chromosome:R64-1-1:II:115573:116829:-1 gene:YBL055C transcript:YBL055C description:3--\x3e5 exonuclease and endonuclease with a possible role in apoptosis\x3b has similarity to mammalian and C. elegans apoptotic nucleases	1	9	9	9	7	8	7	6	8	8	5	6	7	8	7	6	8	8	5	6	7	8	7	6	8	8	5	6	26.6	26.6	26.6	47.389	418	418	0	51.548	By MS/MS	By MS/MS	By MS/MS	By MS/MS	By MS/MS	By MS/MS	By MS/MS	By MS/MS
YBL056W	YBL056W	8	6	6	>YBL056W pep:known chromosome:R64-1-1:II:113762:115168:1 gene:YBL056W transcript:YBL056W description:Type 2C protein phosphatase (PP2C)\x3b dephosphorylates Hog1p (see also Ptc2p) to limit maximal kinase activity induced by osmotic stress\x3b dephosphoryl	1	8	6	6	4	4	5	5	5	5	5	5	2	3	4	3	4	4	3	4	2	3	4	3	4	4	3	4	16.9	12.6	12.6	51.331	468	468	0	44.449	By MS/MS	By MS/MS	By MS/MS	By MS/MS	By MS/MS	By MS/MS	By MS/MS	By MS/MS
YBL057C	YBL057C	7	7	7	>YBL057C pep:known chromosome:R64-1-1:II:112801:113427:-1 gene:YBL057C transcript:YBL057C description:One of two (see also PTH1) mitochondrially-localized peptidyl-tRNA hydrolases\x3b negatively regulates the ubiquitin-proteasome pathway via interactions	1	7	7	7	5	5	6	7	4	3	5	5	5	5	6	7	4	3	5	5	5	5	6	7	4	3	5	5	37.5	37.5	37.5	22.435	208	208	0	25.339	By MS/MS	By MS/MS	By MS/MS	By MS/MS	By MS/MS	By MS/MS	By MS/MS	By MS/MS
YBL058W	YBL058W	10	10	10	>YBL058W pep:known chromosome:R64-1-1:II:111437:112708:1 gene:YBL058W transcript:YBL058W description:UBX (ubiquitin regulatory X) domain-containing protein that regulates Glc7p phosphatase activity and interacts with Cdc48p\x3b interacts with ubiquitylate	1	10	10	10	4	7	4	7	5	8	6	7	4	7	4	7	5	8	6	7	4	7	4	7	5	8	6	7	28.1	28.1	28.1	46.987	423	423	0	98.062	By MS/MS	By MS/MS	By MS/MS	By MS/MS	By MS/MS	By MS/MS	By MS/MS	By MS/MS
YBL061C	YBL061C	9	9	9	>YBL061C pep:known chromosome:R64-1-1:II:105316:107406:-1 gene:YBL061C transcript:YBL061C description:Activator of Chs3p (chitin synthase III), recruits Chs3p to the bud neck via interaction with Bni4p\x3b has similarity to Shc1p, which activates Chs3p du	1	9	9	9	8	6	7	8	7	7	7	7	8	6	7	8	7	7	7	7	8	6	7	8	7	7	7	7	12.9	12.9	12.9	77.066	696	696	0	18.574	By MS/MS	By MS/MS	By MS/MS	By MS/MS	By MS/MS	By MS/MS	By MS/MS	By MS/MS
YBL064C	YBL064C	10	10	10	>YBL064C pep:known chromosome:R64-1-1:II:100371:101156:-1 gene:YBL064C transcript:YBL064C description:Mitochondrial peroxiredoxin (1-Cys Prx) with thioredoxin peroxidase activity, has a role in reduction of hydroperoxides\x3b reactivation requires Trr2p a	1	10	10	10	8	8	10	8	9	9	9	9	8	8	10	8	9	9	9	9	8	8	10	8	9	9	9	9	43.3	43.3	43.3	29.495	261	261	0	74.677	By MS/MS	By MS/MS	By MS/MS	By MS/MS	By MS/MS	By MS/MS	By MS/MS	By MS/MS
YBL068W	YBL068W	13	11	9	>YBL068W pep:known chromosome:R64-1-1:II:92414:93394:1 gene:YBL068W transcript:YBL068W description:5-phospho-ribosyl-1(alpha)-pyrophosphate synthetase, synthesizes PRPP, which is required for nucleotide, histidine, and tryptophan biosynthesis\x3b one of f	1	13	11	9	11	11	11	13	11	10	11	12	9	9	9	11	9	8	9	10	7	7	7	9	7	6	7	8	35.9	33.4	25.8	35.72	326	326	0	107.46	By MS/MS	By MS/MS	By MS/MS	By MS/MS	By MS/MS	By MS/MS	By MS/MS	By MS/MS
YBL069W;YBL068W-A	YBL069W	7;3	7;3	5;1	>YBL069W pep:known chromosome:R64-1-1:II:90741:92030:1 gene:YBL069W transcript:YBL069W description:Peripheral membrane protein that interacts with the plasma membrane ATPase Pma1p and has a role in its targeting to the plasma membrane, possibly by influen	2	7	7	5	6	2	3	3	2	2	2	2	6	2	3	3	2	2	2	2	5	1	2	2	1	1	1	1	13.5	13.5	11.2	48.348	429	429;78	0	10.918	By MS/MS	By MS/MS	By MS/MS	By MS/MS	By MS/MS	By MS/MS	By MS/MS	By MS/MS
YER102W;YBL072C	YER102W;YBL072C	14;14	14;14	14;14	>YER102W pep:known chromosome:R64-1-1:V:363100:363702:1 gene:YER102W transcript:YER102W description:Protein component of the small (40S) ribosomal subunit\x3b identical to Rps8Ap and has similarity to rat S8 ribosomal protein;>YBL072C pep:known chromosom	2	14	14	14	13	14	13	13	14	13	13	13	13	14	13	13	14	13	13	13	13	14	13	13	14	13	13	13	51	51	51	22.489	200	200;200	0	323.31	By MS/MS	By MS/MS	By MS/MS	By MS/MS	By MS/MS	By MS/MS	By MS/MS	By MS/MS
YBL076C	YBL076C	60	60	60	>YBL076C pep:known chromosome:R64-1-1:II:81043:84261:-1 gene:YBL076C transcript:YBL076C description:Cytoplasmic isoleucine-tRNA synthetase, target of the G1-specific inhibitor reveromycin A	1	60	60	60	49	52	55	53	51	57	49	48	49	52	55	53	51	57	49	48	49	52	55	53	51	57	49	48	55	55	55	122.98	1072	1072	0	323.31	By MS/MS	By MS/MS	By MS/MS	By MS/MS	By MS/MS	By MS/MS	By MS/MS	By MS/MS
YBL078C	YBL078C	3	3	3	>YBL078C pep:known chromosome:R64-1-1:II:80378:80731:-1 gene:YBL078C transcript:YBL078C description:Component of autophagosomes and Cvt vesicles\x3b undergoes conjugation to phosphatidylethanolamine (PE)\x3b Atg8p-PE is anchored to membranes, is involved	1	3	3	3	2	2	2	2	2	2	2	3	2	2	2	2	2	2	2	3	2	2	2	2	2	2	2	3	23.1	23.1	23.1	13.627	117	117	0	12.588	By MS/MS	By MS/MS	By MS/MS	By MS/MS	By MS/MS	By MS/MS	By MS/MS	By MS/MS
YBL079W	YBL079W	13	13	13	>YBL079W pep:known chromosome:R64-1-1:II:75259:79767:1 gene:YBL079W transcript:YBL079W description:Subunit of the nuclear pore complex (NPC), required for NPC localization of specific nucleoporins\x3b involved in nuclear envelope permeability and chromoso	1	13	13	13	9	7	11	9	8	5	12	6	9	7	11	9	8	5	12	6	9	7	11	9	8	5	12	6	9.3	9.3	9.3	169.47	1502	1502	0	35.746	By MS/MS	By MS/MS	By MS/MS	By MS/MS	By MS/MS	By MS/MS	By MS/MS	By MS/MS
YBL080C	YBL080C	4	4	4	>YBL080C pep:known chromosome:R64-1-1:II:73070:74695:-1 gene:YBL080C transcript:YBL080C description:Subunit of the trimeric GatFAB AmidoTransferase(AdT) complex\x3b involved in the formation of Q-tRNAQ\x3b mutation is functionally complemented by the bact	1	4	4	4	3	3	3	2	3	3	3	3	3	3	3	2	3	3	3	3	3	3	3	2	3	3	3	3	6.7	6.7	6.7	61.868	541	541	0	4.1623	By MS/MS	By MS/MS	By MS/MS	By MS/MS	By MS/MS	By MS/MS	By MS/MS	By MS/MS
YBL085W	YBL085W	7	7	5	>YBL085W pep:known chromosome:R64-1-1:II:63876:66818:1 gene:YBL085W transcript:YBL085W description:Protein implicated in polar growth, functionally redundant with Boi2p\x3b interacts with bud-emergence protein Bem1p\x3b contains an SH3 (src homology 3) do	1	7	7	5	3	6	6	6	3	7	6	4	3	6	6	6	3	7	6	4	2	5	4	4	2	5	4	3	6.6	6.6	4.9	109.29	980	980	0	12.06	By MS/MS	By MS/MS	By MS/MS	By MS/MS	By MS/MS	By MS/MS	By MS/MS	By MS/MS
YBL086C	YBL086C	2	2	2	>YBL086C pep:known chromosome:R64-1-1:II:61202:62602:-1 gene:YBL086C transcript:YBL086C description:Protein of unknown function\x3b green fluorescent protein (GFP)-fusion protein localizes to the cell periphery	1	2	2	2	2	0	2	2	1	2	2	2	2	0	2	2	1	2	2	2	2	0	2	2	1	2	2	2	4.1	4.1	4.1	51.996	466	466	0	3.7659	By MS/MS	By matching	By MS/MS	By MS/MS	By matching	By MS/MS	By MS/MS	By MS/MS
YER117W;YBL087C	YER117W;YBL087C	10;10	10;10	10;10	>YER117W pep:known chromosome:R64-1-1:V:396769:397653:1 gene:YER117W transcript:YER117W description:Protein component of the large (60S) ribosomal subunit, identical to Rpl23Ap and has similarity to E. coli L14 and rat L23 ribosomal proteins;>YBL087C pep	2	10	10	10	9	10	10	9	10	10	9	10	9	10	10	9	10	10	9	10	9	10	10	9	10	10	9	10	54.7	54.7	54.7	14.473	137	137;137	0	145.08	By MS/MS	By MS/MS	By MS/MS	By MS/MS	By MS/MS	By MS/MS	By MS/MS	By MS/MS
YBL090W	YBL090W	3	3	3	>YBL090W pep:known chromosome:R64-1-1:II:48825:49358:1 gene:YBL090W transcript:YBL090W description:Mitochondrial ribosomal protein of the small subunit\x3b MRP21 exhibits genetic interactions with mutations in the COX2 and COX3 mRNA 5-untranslated leader	1	3	3	3	2	1	1	2	2	1	2	1	2	1	1	2	2	1	2	1	2	1	1	2	2	1	2	1	14.7	14.7	14.7	20.394	177	177	0.0031021	2.0373	By MS/MS	By MS/MS	By MS/MS	By MS/MS	By MS/MS	By matching	By MS/MS	By MS/MS
YBL091C	YBL091C	10	10	10	>YBL091C pep:known chromosome:R64-1-1:II:47363:48628:-1 gene:YBL091C transcript:YBL091C description:Methionine aminopeptidase, catalyzes the cotranslational removal of N-terminal methionine from nascent polypeptides\x3b function is partially redundant wit	1	10	10	10	7	8	8	6	4	4	4	5	7	8	8	6	4	4	4	5	7	8	8	6	4	4	4	5	24.2	24.2	24.2	47.518	421	421	0	76.156	By MS/MS	By MS/MS	By MS/MS	By MS/MS	By MS/MS	By MS/MS	By MS/MS	By MS/MS
YBL092W	YBL092W	16	16	16	>YBL092W pep:known chromosome:R64-1-1:II:45978:46370:1 gene:YBL092W transcript:YBL092W description:Protein component of the large (60S) ribosomal subunit, has similarity to rat L32 ribosomal protein\x3b overexpression disrupts telomeric silencing	1	16	16	16	14	15	15	15	15	14	15	15	14	15	15	15	15	14	15	15	14	15	15	15	15	14	15	15	68.5	68.5	68.5	14.771	130	130	0	76.71	By MS/MS	By MS/MS	By MS/MS	By MS/MS	By MS/MS	By MS/MS	By MS/MS	By MS/MS
YBL095W	YBL095W	4	4	4	>YBL095W pep:known chromosome:R64-1-1:II:43277:44089:1 gene:YBL095W transcript:YBL095W description:Putative protein of unknown function\x3b the authentic, non-tagged protein is detected in highly purified mitochondria in high-throughput studies	1	4	4	4	1	4	3	2	3	3	3	3	1	4	3	2	3	3	3	3	1	4	3	2	3	3	3	3	16.3	16.3	16.3	30.545	270	270	0	5.8964	By MS/MS	By MS/MS	By MS/MS	By MS/MS	By MS/MS	By MS/MS	By MS/MS	By MS/MS
YBL097W	YBL097W	5	5	5	>YBL097W pep:known chromosome:R64-1-1:II:40831:43095:1 gene:YBL097W transcript:YBL097W description:Subunit of the condensin complex\x3b required for chromosome condensation and for clustering of tRNA genes at the nucleolus\x3b may influence multiple aspec	1	5	5	5	1	3	2	2	2	4	2	3	1	3	2	2	2	4	2	3	1	3	2	2	2	4	2	3	6.2	6.2	6.2	86.215	754	754	0	6.3503	By matching	By MS/MS	By MS/MS	By MS/MS	By matching	By MS/MS	By MS/MS	By MS/MS
YBL098W	YBL098W	9	9	9	>YBL098W pep:known chromosome:R64-1-1:II:39145:40527:1 gene:YBL098W transcript:YBL098W description:Kynurenine 3-mono oxygenase, required for the de novo biosynthesis of NAD from tryptophan via kynurenine\x3b expression regulated by Hst1p\x3b putative ther	1	9	9	9	5	3	9	7	6	4	8	5	5	3	9	7	6	4	8	5	5	3	9	7	6	4	8	5	18.3	18.3	18.3	52.429	460	460	0	28.573	By MS/MS	By MS/MS	By MS/MS	By MS/MS	By MS/MS	By MS/MS	By MS/MS	By MS/MS
YBL099W	YBL099W	38	38	38	>YBL099W pep:known chromosome:R64-1-1:II:37053:38690:1 gene:YBL099W transcript:YBL099W description:Alpha subunit of the F1 sector of mitochondrial F1F0 ATP synthase, which is a large, evolutionarily conserved enzyme complex required for ATP synthesis\x3b	1	38	38	38	35	37	37	37	37	36	36	37	35	37	37	37	37	36	36	37	35	37	37	37	37	36	36	37	67.5	67.5	67.5	58.607	545	545	0	323.31	By MS/MS	By MS/MS	By MS/MS	By MS/MS	By MS/MS	By MS/MS	By MS/MS	By MS/MS
YBL101C	YBL101C	8	8	8	>YBL101C pep:known chromosome:R64-1-1:II:24946:28299:-1 gene:YBL101C transcript:YBL101C description:Protein involved in regulating the endocytosis of plasma membrane proteins\x3b identified as a substrate for ubiquitination by Rsp5p and deubiquitination b	1	8	8	8	3	1	3	5	2	1	4	3	3	1	3	5	2	1	4	3	3	1	3	5	2	1	4	3	6.4	6.4	6.4	123.61	1117	1117	0	10.286	By MS/MS	By matching	By MS/MS	By MS/MS	By matching	By matching	By MS/MS	By MS/MS
YBL102W	YBL102W	3	3	3	>YBL102W pep:known chromosome:R64-1-1:II:24098:24745:1 gene:YBL102W transcript:YBL102W description:Non-essential tetra-spanning membrane protein found mostly in the late Golgi, can suppress some sed5 alleles\x3b may be part of the transport machinery, but	1	3	3	3	3	2	2	2	2	2	2	2	3	2	2	2	2	2	2	2	3	2	2	2	2	2	2	2	16.7	16.7	16.7	24.274	215	215	0	44.076	By MS/MS	By MS/MS	By MS/MS	By MS/MS	By MS/MS	By MS/MS	By MS/MS	By MS/MS
YBL104C	YBL104C	11	11	11	>YBL104C pep:known chromosome:R64-1-1:II:18177:21293:-1 gene:YBL104C transcript:YBL104C description:Subunit of the SEA (Seh1-associated) complex, a coatomer-related complex that associates dynamically with the vacuole\x3b has an N-terminal beta-propeller	1	11	11	11	5	4	4	8	7	9	5	5	5	4	4	8	7	9	5	5	5	4	4	8	7	9	5	5	10.4	10.4	10.4	117.63	1038	1038	0	14.688	By MS/MS	By MS/MS	By MS/MS	By MS/MS	By MS/MS	By MS/MS	By MS/MS	By MS/MS
YBL105C	YBL105C	13	13	13	>YBL105C pep:known chromosome:R64-1-1:II:14241:17696:-1 gene:YBL105C transcript:YBL105C description:Protein serine/threonine kinase essential for cell wall remodeling during growth\x3b localized to sites of polarized growth and the mother-daughter bud nec	1	13	13	13	8	10	10	9	7	8	9	7	8	10	10	9	7	8	9	7	8	10	10	9	7	8	9	7	10.5	10.5	10.5	131.48	1151	1151	0	26.62	By MS/MS	By MS/MS	By MS/MS	By MS/MS	By MS/MS	By MS/MS	By MS/MS	By MS/MS
YBL107C	YBL107C	4	4	4	>YBL107C pep:known chromosome:R64-1-1:II:9961:10551:-1 gene:YBL107C transcript:YBL107C description:Putative protein of unknown function\x3b green fluorescent protein (GFP)-fusion protein localizes to the cytoplasm\x3b YBL107C is not an essential gene	1	4	4	4	2	2	3	1	2	2	3	3	2	2	3	1	2	2	3	3	2	2	3	1	2	2	3	3	20.9	20.9	20.9	22.965	196	196	0	24.966	By MS/MS	By MS/MS	By MS/MS	By MS/MS	By MS/MS	By MS/MS	By MS/MS	By MS/MS
YBR001C	YBR001C	7	5	5	>YBR001C pep:known chromosome:R64-1-1:II:238941:241283:-1 gene:YBR001C transcript:YBR001C description:Putative neutral trehalase, required for thermotolerance and may mediate resistance to other cellular stresses	1	7	5	5	4	4	5	6	4	4	4	3	3	3	3	4	2	2	3	2	3	3	3	4	2	2	3	2	9.5	7.3	7.3	89.678	780	780	0	10.872	By MS/MS	By MS/MS	By MS/MS	By MS/MS	By matching	By MS/MS	By MS/MS	By MS/MS
YBR002C	YBR002C	4	4	4	>YBR002C pep:known chromosome:R64-1-1:II:241708:242568:-1 gene:YBR002C transcript:YBR002C description:Cis-prenyltransferase involved in dolichol synthesis\x3b participates in endoplasmic reticulum (ER) protein sorting	1	4	4	4	4	4	4	4	4	3	3	3	4	4	4	4	4	3	3	3	4	4	4	4	4	3	3	3	14.3	14.3	14.3	32.693	286	286	0	9.9471	By MS/MS	By MS/MS	By MS/MS	By MS/MS	By MS/MS	By MS/MS	By MS/MS	By MS/MS
YBR003W	YBR003W	18	18	18	>YBR003W pep:known chromosome:R64-1-1:II:242809:244230:1 gene:YBR003W transcript:YBR003W description:Hexaprenyl pyrophosphate synthetase, catalyzes the first step in ubiquinone (coenzyme Q) biosynthesis	1	18	18	18	14	13	14	13	14	13	13	14	14	13	14	13	14	13	13	14	14	13	14	13	14	13	13	14	39.1	39.1	39.1	52.559	473	473	0	156.53	By MS/MS	By MS/MS	By MS/MS	By MS/MS	By MS/MS	By MS/MS	By MS/MS	By MS/MS
YBR005W	YBR005W	2	2	2	>YBR005W pep:known chromosome:R64-1-1:II:245906:246547:1 gene:YBR005W transcript:YBR005W description:Protein of the ER membrane involved in cell wall chitin deposition\x3b may function in the endosomal-vacuolar trafficking pathway, helping determine wheth	1	2	2	2	1	2	1	2	2	2	2	2	1	2	1	2	2	2	2	2	1	2	1	2	2	2	2	2	11.3	11.3	11.3	23.886	213	213	0	66.115	By MS/MS	By MS/MS	By MS/MS	By MS/MS	By MS/MS	By MS/MS	By MS/MS	By MS/MS
YBR006W	YBR006W	9	9	9	>YBR006W pep:known chromosome:R64-1-1:II:247010:248503:1 gene:YBR006W transcript:YBR006W description:Succinate semialdehyde dehydrogenase involved in the utilization of gamma-aminobutyrate (GABA) as a nitrogen source\x3b part of the 4-aminobutyrate and gl	1	9	9	9	7	7	8	7	6	7	7	6	7	7	8	7	6	7	7	6	7	7	8	7	6	7	7	6	22.7	22.7	22.7	54.189	497	497	0	164.31	By MS/MS	By MS/MS	By MS/MS	By MS/MS	By MS/MS	By MS/MS	By MS/MS	By MS/MS
YNL030W;YBR009C	YNL030W;YBR009C	13;13	13;13	13;13	>YNL030W pep:known chromosome:R64-1-1:XIV:576727:577038:1 gene:YNL030W transcript:YNL030W description:Histone H4, core histone protein required for chromatin assembly and chromosome function\x3b one of two identical histone proteins (see also HHF1)\x3b co	2	13	13	13	12	11	12	11	11	12	9	10	12	11	12	11	11	12	9	10	12	11	12	11	11	12	9	10	56.3	56.3	56.3	11.368	103	103;103	0	134.24	By MS/MS	By MS/MS	By MS/MS	By MS/MS	By MS/MS	By MS/MS	By MS/MS	By MS/MS
YNL031C;YBR010W	YNL031C;YBR010W	4;4	4;4	4;4	>YNL031C pep:known chromosome:R64-1-1:XIV:575640:576050:-1 gene:YNL031C transcript:YNL031C description:Histone H3, core histone protein required for chromatin assembly, part of heterochromatin-mediated telomeric and HM silencing\x3b one of two identical h	2	4	4	4	4	4	3	2	4	3	3	3	4	4	3	2	4	3	3	3	4	4	3	2	4	3	3	3	19.1	19.1	19.1	15.356	136	136;136	0	8.2122	By MS/MS	By MS/MS	By MS/MS	By MS/MS	By MS/MS	By MS/MS	By MS/MS	By MS/MS
YBR011C	YBR011C	22	22	22	>YBR011C pep:known chromosome:R64-1-1:II:257112:257975:-1 gene:YBR011C transcript:YBR011C description:Cytoplasmic inorganic pyrophosphatase (PPase), homodimer that catalyzes the rapid exchange of oxygens from Pi with water, highly expressed and essential	1	22	22	22	20	21	20	20	21	22	20	20	20	21	20	20	21	22	20	20	20	21	20	20	21	22	20	20	74.2	74.2	74.2	32.299	287	287	0	323.31	By MS/MS	By MS/MS	By MS/MS	By MS/MS	By MS/MS	By MS/MS	By MS/MS	By MS/MS
YBR014C	YBR014C	3	3	3	>YBR014C pep:known chromosome:R64-1-1:II:266725:267336:-1 gene:YBR014C transcript:YBR014C description:Cis-golgi localized monothiol glutaredoxin\x3b more similar in activity to dithiol than other monothiol glutaredoxins\x3b involved in the oxidative stres	1	3	3	3	3	3	3	2	3	1	3	3	3	3	3	2	3	1	3	3	3	3	3	2	3	1	3	3	15.3	15.3	15.3	22.565	203	203	0	5.2278	By MS/MS	By MS/MS	By MS/MS	By MS/MS	By MS/MS	By MS/MS	By matching	By MS/MS
YBR015C	YBR015C	19	19	19	>YBR015C pep:known chromosome:R64-1-1:II:267710:269503:-1 gene:YBR015C transcript:YBR015C description:Alpha-1,2-mannosyltransferase, responsible for addition of the first alpha-1,2-linked mannose to form the branches on the mannan backbone of oligosacchar	1	19	19	19	15	17	17	16	16	18	14	14	15	17	17	16	16	18	14	14	15	17	17	16	16	18	14	14	32	32	32	67.773	597	597	0	103.44	By MS/MS	By MS/MS	By MS/MS	By MS/MS	By MS/MS	By MS/MS	By MS/MS	By MS/MS
YBR017C	YBR017C	8	8	8	>YBR017C pep:known chromosome:R64-1-1:II:270947:273703:-1 gene:YBR017C transcript:YBR017C description:Transportin or cytosolic karyopherin beta 2\x3b functions in the rg-nuclear localization signal-mediated nuclear import/reimport of mRNA-binding proteins	1	8	8	8	6	7	7	8	6	7	8	8	6	7	7	8	6	7	8	8	6	7	7	8	6	7	8	8	9	9	9	103.68	918	918	0	32.558	By MS/MS	By MS/MS	By MS/MS	By MS/MS	By MS/MS	By MS/MS	By MS/MS	By MS/MS
YBR022W	YBR022W	3	3	3	>YBR022W pep:known chromosome:R64-1-1:II:283738:284271:1 gene:YBR022W transcript:YBR022W description:Phosphatase that is highly specific for ADP-ribose 1-phosphate, a tRNA splicing metabolite\x3b may have a role in regulation of tRNA splicing	1	3	3	3	0	2	1	1	2	0	2	1	0	2	1	1	2	0	2	1	0	2	1	1	2	0	2	1	17.5	17.5	17.5	19.938	177	177	0	3.8429	By matching	By MS/MS	By MS/MS	By MS/MS	By MS/MS	By matching	By MS/MS	By MS/MS
YBR023C	YBR023C	3	3	3	>YBR023C pep:known chromosome:R64-1-1:II:284428:287925:-1 gene:YBR023C transcript:YBR023C description:Chitin synthase III, catalyzes the transfer of N-acetylglucosamine (GlcNAc) to chitin\x3b required for synthesis of the majority of cell wall chitin, the	1	3	3	3	3	3	3	3	2	2	3	2	3	3	3	3	2	2	3	2	3	3	3	3	2	2	3	2	2.7	2.7	2.7	131.6	1165	1165	0	5.6955	By MS/MS	By MS/MS	By MS/MS	By MS/MS	By MS/MS	By MS/MS	By MS/MS	By MS/MS
YBR024W	YBR024W	4	4	4	>YBR024W pep:known chromosome:R64-1-1:II:289445:290350:1 gene:YBR024W transcript:YBR024W description:Protein anchored to the mitochondrial inner membrane, similar to Sco1p and may have a redundant function with Sco1p in delivery of copper to cytochrome c	1	4	4	4	3	4	2	2	3	3	3	3	3	4	2	2	3	3	3	3	3	4	2	2	3	3	3	3	12.6	12.6	12.6	34.888	301	301	0	3.6117	By matching	By MS/MS	By MS/MS	By matching	By MS/MS	By MS/MS	By MS/MS	By MS/MS
YBR025C	YBR025C	31	31	31	>YBR025C pep:known chromosome:R64-1-1:II:290681:291865:-1 gene:YBR025C transcript:YBR025C description:P-loop ATPase with similarity to human OLA1 and bacterial YchF\x3b identified as specifically interacting with the proteasome\x3b protein levels are indu	1	31	31	31	29	30	27	29	29	28	25	25	29	30	27	29	29	28	25	25	29	30	27	29	29	28	25	25	76.9	76.9	76.9	44.174	394	394	0	323.31	By MS/MS	By MS/MS	By MS/MS	By MS/MS	By MS/MS	By MS/MS	By MS/MS	By MS/MS
YBR026C	YBR026C	13	13	13	>YBR026C pep:known chromosome:R64-1-1:II:292877:294019:-1 gene:YBR026C transcript:YBR026C description:2-enoyl thioester reductase, member of the medium chain dehydrogenase/reductase family\x3b localized to in mitochondria, where it has a probable role in	1	13	13	13	12	13	13	11	13	13	13	12	12	13	13	11	13	13	13	12	12	13	13	11	13	13	13	12	37.6	37.6	37.6	42.066	380	380	0	153.5	By MS/MS	By MS/MS	By MS/MS	By MS/MS	By MS/MS	By MS/MS	By MS/MS	By MS/MS
YBR028C	YBR028C	9	9	9	>YBR028C pep:known chromosome:R64-1-1:II:294425:296002:-1 gene:YBR028C transcript:YBR028C description:An AGC kinase phosphorylated by cAMP-dependent protein kinase (PKA) in a TORC1-dependent manner	1	9	9	9	7	8	8	8	8	6	7	4	7	8	8	8	8	6	7	4	7	8	8	8	8	6	7	4	17.7	17.7	17.7	59.591	525	525	0	23.073	By MS/MS	By MS/MS	By MS/MS	By MS/MS	By MS/MS	By MS/MS	By MS/MS	By MS/MS
YBR029C	YBR029C	4	4	4	>YBR029C pep:known chromosome:R64-1-1:II:296369:297742:-1 gene:YBR029C transcript:YBR029C description:Phosphatidate cytidylyltransferase (CDP-diglyceride synthetase)\x3b an enzyme that catalyzes that conversion of CTP + phosphate into diphosphate + CDP-di	1	4	4	4	3	3	2	4	2	2	2	2	3	3	2	4	2	2	2	2	3	3	2	4	2	2	2	2	8.5	8.5	8.5	51.822	457	457	0	3.015	By MS/MS	By MS/MS	By MS/MS	By MS/MS	By MS/MS	By MS/MS	By MS/MS	By MS/MS
YBR030W	YBR030W	3	3	3	>YBR030W pep:known chromosome:R64-1-1:II:298292:299950:1 gene:YBR030W transcript:YBR030W description:Ribosomal lysine methyltransferase specific for monomethylation of Rpl42ap and Rpl42bp (lysine 40)\x3b nuclear SET domain containing protein	1	3	3	3	2	2	2	1	0	1	2	2	2	2	2	1	0	1	2	2	2	2	2	1	0	1	2	2	5.8	5.8	5.8	62.593	552	552	0	4.318	By MS/MS	By MS/MS	By MS/MS	By matching	By matching	By MS/MS	By MS/MS	By MS/MS
YBR031W	YBR031W	24	24	4	>YBR031W pep:known chromosome:R64-1-1:II:300166:301254:1 gene:YBR031W transcript:YBR031W description:N-terminally acetylated protein component of the large (60S) ribosomal subunit, nearly identical to Rpl4Bp and has similarity to E. coli L4 and rat L4 rib	1	24	24	4	21	24	22	23	24	22	20	20	21	24	22	23	24	22	20	20	4	4	4	4	4	4	4	4	61.6	61.6	4.4	39.092	362	362	0	323.31	By MS/MS	By MS/MS	By MS/MS	By MS/MS	By MS/MS	By MS/MS	By MS/MS	By MS/MS
YBR034C	YBR034C	12	12	12	>YBR034C pep:known chromosome:R64-1-1:II:304930:305976:-1 gene:YBR034C transcript:YBR034C description:Nuclear SAM-dependent mono- and asymmetric arginine dimethylating methyltransferase that modifies hnRNPs, including Npl3p and Hrp1p, affecting their acti	1	12	12	12	12	10	11	11	9	12	11	8	12	10	11	11	9	12	11	8	12	10	11	11	9	12	11	8	31.9	31.9	31.9	39.786	348	348	0	133.92	By MS/MS	By MS/MS	By MS/MS	By MS/MS	By MS/MS	By MS/MS	By MS/MS	By MS/MS
YBR035C	YBR035C	15	15	15	>YBR035C pep:known chromosome:R64-1-1:II:306269:306955:-1 gene:YBR035C transcript:YBR035C description:Pyridoxine (pyridoxamine) phosphate oxidase, has homologs in E. coli and Myxococcus xanthus\x3b transcription is under the general control of nitrogen me	1	15	15	15	14	11	14	13	12	13	10	12	14	11	14	13	12	13	10	12	14	11	14	13	12	13	10	12	67.1	67.1	67.1	26.908	228	228	0	316.39	By MS/MS	By MS/MS	By MS/MS	By MS/MS	By MS/MS	By MS/MS	By MS/MS	By MS/MS
YBR037C	YBR037C	8	8	8	>YBR037C pep:known chromosome:R64-1-1:II:310565:311452:-1 gene:YBR037C transcript:YBR037C description:Copper-binding protein of the mitochondrial inner membrane, required for cytochrome c oxidase activity and respiration\x3b may function to deliver copper	1	8	8	8	6	4	4	6	5	4	5	6	6	4	4	6	5	4	5	6	6	4	4	6	5	4	5	6	29.8	29.8	29.8	33.166	295	295	0	28.465	By MS/MS	By MS/MS	By MS/MS	By MS/MS	By MS/MS	By MS/MS	By MS/MS	By MS/MS
YBR038W	YBR038W	5	5	5	>YBR038W pep:known chromosome:R64-1-1:II:311898:314789:1 gene:YBR038W transcript:YBR038W description:Chitin synthase II\x3b catalyzes transfer of N-acetylglucosamine (GlcNAc) to chitin upon activation of zymogenic form\x3b required for chitin synthesis in	1	5	5	5	3	3	3	4	2	2	3	2	3	3	3	4	2	2	3	2	3	3	3	4	2	2	3	2	4.8	4.8	4.8	109.88	963	963	0	12.823	By MS/MS	By MS/MS	By MS/MS	By MS/MS	By MS/MS	By MS/MS	By MS/MS	By MS/MS
YBR039W	YBR039W	13	13	13	>YBR039W pep:known chromosome:R64-1-1:II:315575:316510:1 gene:YBR039W transcript:YBR039W description:Gamma subunit of the F1 sector of mitochondrial F1F0 ATP synthase, which is a large, evolutionarily conserved enzyme complex required for ATP synthesis	1	13	13	13	11	11	13	11	10	13	9	10	11	11	13	11	10	13	9	10	11	11	13	11	10	13	9	10	46.3	46.3	46.3	34.35	311	311	0	262.54	By MS/MS	By MS/MS	By MS/MS	By MS/MS	By MS/MS	By MS/MS	By MS/MS	By MS/MS
YBR041W	YBR041W	14	14	14	>YBR041W pep:known chromosome:R64-1-1:II:318266:320275:1 gene:YBR041W transcript:YBR041W description:Very long chain fatty acyl-CoA synthetase and long chain fatty acid transporter\x3b activates imported fatty acids with a preference for very long lengths	1	14	14	14	10	9	12	10	9	8	11	11	10	9	12	10	9	8	11	11	10	9	12	10	9	8	11	11	21.7	21.7	21.7	77.14	669	669	0	41.056	By MS/MS	By MS/MS	By MS/MS	By MS/MS	By MS/MS	By MS/MS	By MS/MS	By MS/MS
YBR044C	YBR044C	3	3	3	>YBR044C pep:known chromosome:R64-1-1:II:324341:326059:-1 gene:YBR044C transcript:YBR044C description:Protein involved in the assembly of the mitochondrial succinate dehydrogenase complex\x3b putative chaperone	1	3	3	3	2	2	2	2	3	3	3	2	2	2	2	2	3	3	3	2	2	2	2	2	3	3	3	2	5.2	5.2	5.2	64.251	572	572	0	3.8163	By MS/MS	By MS/MS	By MS/MS	By MS/MS	By MS/MS	By MS/MS	By MS/MS	By MS/MS
YBR046C	YBR046C	9	9	9	>YBR046C pep:known chromosome:R64-1-1:II:330507:331511:-1 gene:YBR046C transcript:YBR046C description:NADPH-dependent quinone reductase, GFP-tagged protein localizes to the cytoplasm and nucleus\x3b has similarity to E. coli quinone oxidoreductase and to	1	9	9	9	7	7	8	7	5	7	6	4	7	7	8	7	5	7	6	4	7	7	8	7	5	7	6	4	37.4	37.4	37.4	37.018	334	334	0	60.362	By MS/MS	By MS/MS	By MS/MS	By MS/MS	By MS/MS	By MS/MS	By MS/MS	By MS/MS
YDR025W;YBR048W	YDR025W;YBR048W	15;15	15;15	15;15	>YDR025W pep:known chromosome:R64-1-1:IV:491515:492324:1 gene:YDR025W transcript:YDR025W description:Protein component of the small (40S) ribosomal subunit\x3b identical to Rps11Bp and has similarity to E. coli S17 and rat S11 ribosomal proteins;>YBR048W	2	15	15	15	12	13	14	12	12	11	13	14	12	13	14	12	12	11	13	14	12	13	14	12	12	11	13	14	71.8	71.8	71.8	17.749	156	156;156	0	135.77	By MS/MS	By MS/MS	By MS/MS	By MS/MS	By MS/MS	By MS/MS	By MS/MS	By MS/MS
YBR049C	YBR049C	7	7	5	>YBR049C pep:known chromosome:R64-1-1:II:334386:336818:-1 gene:YBR049C transcript:YBR049C description:RNA polymerase I enhancer binding protein\x3b DNA binding protein which binds to genes transcribed by both RNA polymerase I and RNA polymerase II\x3b req	1	7	7	5	5	5	6	6	4	6	6	4	5	5	6	6	4	6	6	4	4	3	4	4	2	5	4	3	7.8	7.8	6.8	91.873	810	810	0	51.21	By MS/MS	By MS/MS	By MS/MS	By MS/MS	By MS/MS	By MS/MS	By MS/MS	By MS/MS
YBR052C	YBR052C	8	8	8	>YBR052C pep:known chromosome:R64-1-1:II:338720:339352:-1 gene:YBR052C transcript:YBR052C description:Protein of unknown function\x3b member of a flavodoxin-like fold protein family that includes Pst2p and Ycp4p\x3b green fluorescent protein (GFP)-fusion	1	8	8	8	6	6	7	7	8	7	6	6	6	6	7	7	8	7	6	6	6	6	7	7	8	7	6	6	45.2	45.2	45.2	22.921	210	210	0	46.927	By MS/MS	By MS/MS	By MS/MS	By MS/MS	By MS/MS	By MS/MS	By MS/MS	By MS/MS
YBR053C	YBR053C	3	3	3	>YBR053C pep:known chromosome:R64-1-1:II:339675:340751:-1 gene:YBR053C transcript:YBR053C description:Putative protein of unknown function\x3b induced by cell wall perturbation	1	3	3	3	0	1	2	3	3	1	1	3	0	1	2	3	3	1	1	3	0	1	2	3	3	1	1	3	10.9	10.9	10.9	40.295	358	358	0	35.19	By matching	By matching	By MS/MS	By MS/MS	By MS/MS	By matching	By MS/MS	By MS/MS
YBR055C	YBR055C	4	4	4	>YBR055C pep:known chromosome:R64-1-1:II:344602:347301:-1 gene:YBR055C transcript:YBR055C description:Splicing factor, component of the U4/U6-U5 snRNP complex	1	4	4	4	2	2	2	4	3	2	3	3	2	2	2	4	3	2	3	3	2	2	2	4	3	2	3	3	5	5	5	104.23	899	899	0	2.9959	By matching	By MS/MS	By MS/MS	By MS/MS	By MS/MS	By MS/MS	By MS/MS	By MS/MS
YBR056W	YBR056W	21	21	21	>YBR056W pep:known chromosome:R64-1-1:II:347879:349384:1 gene:YBR056W transcript:YBR056W description:Putative cytoplasmic protein of unknown function	1	21	21	21	19	17	16	18	17	16	16	15	19	17	16	18	17	16	16	15	19	17	16	18	17	16	16	15	33.3	33.3	33.3	57.821	501	501	0	93.291	By MS/MS	By MS/MS	By MS/MS	By MS/MS	By MS/MS	By MS/MS	By MS/MS	By MS/MS
YBR057C	YBR057C	6	6	6	>YBR057C pep:known chromosome:R64-1-1:II:352193:353293:-1 gene:YBR057C transcript:YBR057C description:Cytoplasmic protein essential for meiotic DNA replication and sporulation\x3b interacts with Orc2p, which is a component of the origin recognition comple	1	6	6	6	6	5	3	2	5	5	3	5	6	5	3	2	5	5	3	5	6	5	3	2	5	5	3	5	13.7	13.7	13.7	41.433	366	366	0	10.254	By MS/MS	By MS/MS	By MS/MS	By MS/MS	By MS/MS	By MS/MS	By MS/MS	By MS/MS
YBR058C	YBR058C	6	6	6	>YBR058C pep:known chromosome:R64-1-1:II:353672:356017:-1 gene:YBR058C transcript:YBR058C description:Ubiquitin-specific protease that specifically disassembles unanchored ubiquitin chains\x3b involved in fructose-1,6-bisphosphatase (Fbp1p) degradation\x3	1	6	6	6	4	4	5	4	5	3	4	5	4	4	5	4	5	3	4	5	4	4	5	4	5	3	4	5	7.9	7.9	7.9	88.629	781	781	0	15.87	By MS/MS	By MS/MS	By MS/MS	By MS/MS	By MS/MS	By MS/MS	By MS/MS	By MS/MS
YBR059C	YBR059C	15	15	14	>YBR059C pep:known chromosome:R64-1-1:II:356861:360187:-1 gene:YBR059C transcript:YBR059C description:Ser-Thr protein kinase, member (with Ark1p and Prk1p) of the Ark kinase family\x3b involved in endocytosis and actin cytoskeleton organization	1	15	15	14	10	10	12	9	10	14	10	13	10	10	12	9	10	14	10	13	9	10	12	9	10	13	9	13	15.9	15.9	15.1	123.99	1108	1108	0	110.13	By MS/MS	By MS/MS	By MS/MS	By MS/MS	By MS/MS	By MS/MS	By MS/MS	By MS/MS
YBR061C	YBR061C	4	4	4	>YBR061C pep:known chromosome:R64-1-1:II:364787:365719:-1 gene:YBR061C transcript:YBR061C description:2-O-ribose methyltransferase, methylates the 2-O-ribose of nucleotides at positions 32 and 34 of the tRNA anticodon loop	1	4	4	4	3	4	4	4	3	3	4	3	3	4	4	4	3	3	4	3	3	4	4	4	3	3	4	3	22.6	22.6	22.6	34.7	310	310	0	42.952	By MS/MS	By MS/MS	By MS/MS	By MS/MS	By MS/MS	By MS/MS	By MS/MS	By MS/MS
YBR065C	YBR065C	9	9	9	>YBR065C pep:known chromosome:R64-1-1:II:368584:369678:-1 gene:YBR065C transcript:YBR065C description:Pre-mRNA splicing factor, facilitates the cooperative formation of U2/U6 helix II in association with stem II in the spliceosome, function may be regulat	1	9	9	9	7	7	8	5	6	6	7	5	7	7	8	5	6	6	7	5	7	7	8	5	6	6	7	5	22.5	22.5	22.5	40.924	364	364	0	19.323	By MS/MS	By MS/MS	By MS/MS	By MS/MS	By MS/MS	By MS/MS	By MS/MS	By MS/MS
YBR072W	YBR072W	11	11	11	>YBR072W pep:known chromosome:R64-1-1:II:382030:382674:1 gene:YBR072W transcript:YBR072W description:Small heat shock protein (sHSP) with chaperone activity\x3b forms hollow, sphere-shaped oligomers that suppress unfolded proteins aggregation\x3b oligomer	1	11	11	11	10	2	10	10	9	6	7	11	10	2	10	10	9	6	7	11	10	2	10	10	9	6	7	11	56.5	56.5	56.5	23.879	214	214	0	72.059	By MS/MS	By matching	By MS/MS	By MS/MS	By MS/MS	By MS/MS	By MS/MS	By MS/MS
YBR073W	YBR073W	13	13	13	>YBR073W pep:known chromosome:R64-1-1:II:383112:385988:1 gene:YBR073W transcript:YBR073W description:DNA-dependent ATPase, stimulates strand exchange by modifying the topology of double-stranded DNA\x3b involved in recombinational repair of DNA double-str	1	13	13	13	6	8	8	8	6	9	10	9	6	8	8	8	6	9	10	9	6	8	8	8	6	9	10	9	14.6	14.6	14.6	107.94	958	958	0	56.202	By MS/MS	By MS/MS	By MS/MS	By MS/MS	By MS/MS	By MS/MS	By MS/MS	By MS/MS
YBR074W	YBR074W	6	6	6	>YBR074W pep:known chromosome:R64-1-1:II:386286:389216:1 gene:YBR074W transcript:YBR074W description:Putative metalloprotease	1	6	6	6	4	2	3	3	2	4	4	3	4	2	3	3	2	4	4	3	4	2	3	3	2	4	4	3	7.3	7.3	7.3	111.03	976	976	0	45.051	By MS/MS	By MS/MS	By MS/MS	By MS/MS	By matching	By MS/MS	By MS/MS	By MS/MS
YBR077C	YBR077C	3	3	3	>YBR077C pep:known chromosome:R64-1-1:II:391805:392293:-1 gene:YBR077C transcript:YBR077C description:Component of the EGO complex, which is involved in the regulation of microautophagy, and of the GSE complex, which is required for proper sorting of amin	1	3	3	3	2	3	3	0	2	3	3	2	2	3	3	0	2	3	3	2	2	3	3	0	2	3	3	2	21	21	21	18.354	162	162	0	6.9192	By MS/MS	By MS/MS	By MS/MS	By matching	By MS/MS	By MS/MS	By MS/MS	By MS/MS
YBR078W	YBR078W	4	4	4	>YBR078W pep:known chromosome:R64-1-1:II:393123:394742:1 gene:YBR078W transcript:YBR078W description:GPI-anchored protein of unknown function, has a possible role in apical bud growth\x3b GPI-anchoring on the plasma membrane crucial to function\x3b phosph	1	4	4	4	3	4	3	3	4	4	4	4	3	4	3	3	4	4	4	4	3	4	3	3	4	4	4	4	7.7	7.7	7.7	43.768	429	429	0	57.971	By MS/MS	By MS/MS	By MS/MS	By MS/MS	By MS/MS	By MS/MS	By MS/MS	By MS/MS
YBR079C	YBR079C	72	72	72	>YBR079C pep:known chromosome:R64-1-1:II:395383:398277:-1 gene:YBR079C transcript:YBR079C description:eIF3a subunit of the core complex of translation initiation factor 3 (eIF3), essential for translation\x3b part of a Prt1p-Rpg1p-Nip1p subcomplex that st	1	72	72	72	57	60	63	57	64	68	55	62	57	60	63	57	64	68	55	62	57	60	63	57	64	68	55	62	61.9	61.9	61.9	110.34	964	964	0	323.31	By MS/MS	By MS/MS	By MS/MS	By MS/MS	By MS/MS	By MS/MS	By MS/MS	By MS/MS
YBR080C	YBR080C	30	30	30	>YBR080C pep:known chromosome:R64-1-1:II:398614:400890:-1 gene:YBR080C transcript:YBR080C description:ATPase required for vesicular transport between ER and Golgi, the priming step in homotypic vacuole fusion, autophagy, and protein secretion\x3b releas	1	30	30	30	27	26	28	25	25	27	26	28	27	26	28	25	25	27	26	28	27	26	28	25	25	27	26	28	40.1	40.1	40.1	84.055	758	758	0	214.79	By MS/MS	By MS/MS	By MS/MS	By MS/MS	By MS/MS	By MS/MS	By MS/MS	By MS/MS
YBR081C	YBR081C	8	8	8	>YBR081C pep:known chromosome:R64-1-1:II:401253:405251:-1 gene:YBR081C transcript:YBR081C description:Subunit of the SAGA transcriptional regulatory complex, involved in proper assembly of the complex\x3b also present as a C-terminally truncated form in t	1	8	8	8	4	4	4	3	4	7	7	4	4	4	4	3	4	7	7	4	4	4	4	3	4	7	7	4	5.5	5.5	5.5	152.62	1332	1332	0	27.005	By MS/MS	By MS/MS	By MS/MS	By MS/MS	By MS/MS	By MS/MS	By MS/MS	By MS/MS
YBR082C;YDR059C	YBR082C;YDR059C	2;1	2;1	2;1	>YBR082C pep:known chromosome:R64-1-1:II:406628:407169:-1 gene:YBR082C transcript:YBR082C description:Ubiquitin-conjugating enzyme (E2), mediates degradation of abnormal or excess proteins, including calmodulin and histone H3\x3b interacts with many SCF u	2	2	2	2	1	1	2	1	2	2	1	1	1	1	2	1	2	2	1	1	1	1	2	1	2	2	1	1	12.2	12.2	12.2	16.456	148	148;148	0	3.7989	By MS/MS	By MS/MS	By MS/MS	By MS/MS	By MS/MS	By MS/MS	By MS/MS	By MS/MS
YBR084W	YBR084W	40	35	35	>YBR084W pep:known chromosome:R64-1-1:II:411054:413981:1 gene:YBR084W transcript:YBR084W description:Mitochondrial C1-tetrahydrofolate synthase, involved in interconversion between different oxidation states of tetrahydrofolate (THF)\x3b provides activiti	1	40	35	35	35	38	33	34	31	35	31	34	31	33	29	30	26	30	27	29	31	33	29	30	26	30	27	29	43.3	40.5	40.5	106.22	975	975	0	323.31	By MS/MS	By MS/MS	By MS/MS	By MS/MS	By MS/MS	By MS/MS	By MS/MS	By MS/MS
YBR087W	YBR087W	8	8	8	>YBR087W pep:known chromosome:R64-1-1:II:423765:424829:1 gene:YBR087W transcript:YBR087W description:Subunit of heteropentameric Replication factor C (RF-C), which is a DNA binding protein and ATPase that acts as a clamp loader of the proliferating cell n	1	8	8	8	5	5	6	8	6	6	6	5	5	5	6	8	6	6	6	5	5	5	6	8	6	6	6	5	26.6	26.6	26.6	39.941	354	354	0	108.35	By MS/MS	By MS/MS	By MS/MS	By MS/MS	By MS/MS	By MS/MS	By MS/MS	By MS/MS
YBR088C	YBR088C	13	13	13	>YBR088C pep:known chromosome:R64-1-1:II:424990:425766:-1 gene:YBR088C transcript:YBR088C description:Proliferating cell nuclear antigen (PCNA), functions as the sliding clamp for DNA polymerase delta\x3b may function as a docking site for other proteins	1	13	13	13	10	12	11	11	11	12	11	11	10	12	11	11	11	12	11	11	10	12	11	11	11	12	11	11	60.9	60.9	60.9	28.916	258	258	0	160.82	By MS/MS	By MS/MS	By MS/MS	By MS/MS	By MS/MS	By MS/MS	By MS/MS	By MS/MS
YBR089C-A	YBR089C-A	4	3	3	>YBR089C-A pep:known chromosome:R64-1-1:II:426190:426489:-1 gene:YBR089C-A transcript:YBR089C-A description:High-mobility group (HMG) protein that binds to and remodels nucleosomes\x3b involved in recruiting FACT and other chromatin remodelling complexes	1	4	3	3	2	4	3	3	3	3	3	3	1	3	2	2	2	2	2	2	1	3	2	2	2	2	2	2	48.5	40.4	40.4	11.476	99	99	0	18.671	By MS/MS	By MS/MS	By MS/MS	By MS/MS	By MS/MS	By MS/MS	By MS/MS	By MS/MS
YBR091C	YBR091C	2	2	2	>YBR091C pep:known chromosome:R64-1-1:II:427155:427484:-1 gene:YBR091C transcript:YBR091C description:Essential protein of the inner mitochondrial membrane, peripherally localized\x3b component of the TIM22 complex, which is a twin-pore translocase that m	1	2	2	2	1	2	1	2	1	2	1	1	1	2	1	2	1	2	1	1	1	2	1	2	1	2	1	1	16.5	16.5	16.5	12.284	109	109	0	3.2648	By MS/MS	By MS/MS	By MS/MS	By MS/MS	By MS/MS	By MS/MS	By matching	By MS/MS
YBR093C	YBR093C	10	7	7	>YBR093C pep:known chromosome:R64-1-1:II:429548:430951:-1 gene:YBR093C transcript:YBR093C description:Repressible acid phosphatase (1 of 3) that also mediates extracellular nucleotide-derived phosphate hydrolysis\x3b secretory pathway derived cell surface	1	10	7	7	7	8	6	8	7	8	5	7	4	6	4	5	5	5	3	5	4	6	4	5	5	5	3	5	18.4	14.6	14.6	52.858	467	467	0	21.033	By MS/MS	By MS/MS	By MS/MS	By MS/MS	By MS/MS	By MS/MS	By MS/MS	By MS/MS
YBR094W	YBR094W	10	10	10	>YBR094W pep:known chromosome:R64-1-1:II:432036:434297:1 gene:YBR094W transcript:YBR094W description:Putative tubulin tyrosine ligase associated with P-bodies	1	10	10	10	5	6	5	6	8	5	8	8	5	6	5	6	8	5	8	8	5	6	5	6	8	5	8	8	14.1	14.1	14.1	86.352	753	753	0	33.767	By MS/MS	By MS/MS	By MS/MS	By MS/MS	By MS/MS	By MS/MS	By MS/MS	By MS/MS
YBR095C	YBR095C	9	9	9	>YBR095C pep:known chromosome:R64-1-1:II:434406:435698:-1 gene:YBR095C transcript:YBR095C description:Subunit of the histone deacetylase Rpd3L complex\x3b possibly involved in cell fusion and invasive growth	1	9	9	9	5	7	6	7	6	9	7	6	5	7	6	7	6	9	7	6	5	7	6	7	6	9	7	6	20.9	20.9	20.9	48.629	430	430	0	61.801	By MS/MS	By MS/MS	By MS/MS	By MS/MS	By MS/MS	By MS/MS	By MS/MS	By MS/MS
YBR096W	YBR096W	5	5	5	>YBR096W pep:known chromosome:R64-1-1:II:436021:436713:1 gene:YBR096W transcript:YBR096W description:Putative protein of unknown function\x3b green fluorescent protein (GFP)-fusion protein localizes to the ER	1	5	5	5	4	4	4	2	2	2	4	3	4	4	4	2	2	2	4	3	4	4	4	2	2	2	4	3	20.4	20.4	20.4	27.092	230	230	0	12.345	By MS/MS	By MS/MS	By MS/MS	By MS/MS	By MS/MS	By MS/MS	By MS/MS	By MS/MS
YBR097W	YBR097W	4	4	4	>YBR097W pep:known chromosome:R64-1-1:II:436951:441315:1 gene:YBR097W transcript:YBR097W description:Myristoylated serine/threonine protein kinase involved in vacuolar protein sorting\x3b functions as a membrane-associated complex with Vps34p\x3b active f	1	4	4	4	1	2	3	3	2	2	3	2	1	2	3	3	2	2	3	2	1	2	3	3	2	2	3	2	3.9	3.9	3.9	166.37	1454	1454	0	16.614	By matching	By MS/MS	By MS/MS	By matching	By MS/MS	By MS/MS	By MS/MS	By MS/MS
YBR101C	YBR101C	11	11	11	>YBR101C pep:known chromosome:R64-1-1:II:443821:444693:-1 gene:YBR101C transcript:YBR101C description:Hsp70 (Ssa1p) nucleotide exchange factor, cytosolic homolog of Sil1p, which is the nucleotide exchange factor for BiP (Kar2p) in the endoplasmic reticulu	1	11	11	11	9	9	11	7	9	9	6	7	9	9	11	7	9	9	6	7	9	9	11	7	9	9	6	7	48.6	48.6	48.6	32.604	290	290	0	92.52	By MS/MS	By MS/MS	By MS/MS	By MS/MS	By MS/MS	By MS/MS	By MS/MS	By MS/MS
YBR102C	YBR102C	5	5	5	>YBR102C pep:known chromosome:R64-1-1:II:445062:447323:-1 gene:YBR102C transcript:YBR102C description:Essential protein with dual roles in spliceosome assembly and exocytosis\x3b the exocyst complex (Sec3p, Sec5p, Sec6p, Sec8p, Sec10p, Sec15p, Exo70p, and	1	5	5	5	3	5	4	3	4	4	5	5	3	5	4	3	4	4	5	5	3	5	4	3	4	4	5	5	6.9	6.9	6.9	85.537	753	753	0	17.992	By MS/MS	By MS/MS	By MS/MS	By MS/MS	By MS/MS	By MS/MS	By MS/MS	By MS/MS
YBR103W	YBR103W	6	6	6	>YBR103W pep:known chromosome:R64-1-1:II:447709:449316:1 gene:YBR103W transcript:YBR103W description:WD40 repeat-containing subunit of the Set3C histone deacetylase complex, which represses early/middle sporulation genes\x3b antagonizes telomeric silencin	1	6	6	6	5	4	6	5	2	2	4	2	5	4	6	5	2	2	4	2	5	4	6	5	2	2	4	2	10.8	10.8	10.8	59.16	535	535	0	29.771	By MS/MS	By MS/MS	By MS/MS	By MS/MS	By MS/MS	By MS/MS	By MS/MS	By MS/MS
YBR104W	YBR104W	7	7	7	>YBR104W pep:known chromosome:R64-1-1:II:449667:450656:1 gene:YBR104W transcript:YBR104W description:Mitochondrial protein, putative inner membrane transporter with a role in oleate metabolism and glutamate biosynthesis\x3b member of the mitochondrial car	1	7	7	7	5	4	5	5	4	4	6	4	5	4	5	5	4	4	6	4	5	4	5	5	4	4	6	4	20.4	20.4	20.4	36.555	329	329	0	24.757	By MS/MS	By MS/MS	By MS/MS	By MS/MS	By MS/MS	By MS/MS	By MS/MS	By MS/MS
YBR106W	YBR106W	13	13	13	>YBR106W pep:known chromosome:R64-1-1:II:452658:453224:1 gene:YBR106W transcript:YBR106W description:Probable membrane protein, involved in phosphate transport\x3b pho88 pho86 double null mutant exhibits enhanced synthesis of repressible acid phosphatase	1	13	13	13	12	13	12	12	11	12	12	9	12	13	12	12	11	12	12	9	12	13	12	12	11	12	12	9	72.3	72.3	72.3	21.137	188	188	0	145.21	By MS/MS	By MS/MS	By MS/MS	By MS/MS	By MS/MS	By MS/MS	By MS/MS	By MS/MS
YBR109C	YBR109C	3	3	3	>YBR109C pep:known chromosome:R64-1-1:II:457919:458362:-1 gene:YBR109C transcript:YBR109C description:Calmodulin\x3b Ca++ binding protein that regulates Ca++ independent processes (mitosis, bud growth, actin organization, endocytosis, etc.) and Ca++ depen	1	3	3	3	2	2	2	2	2	2	1	2	2	2	2	2	2	2	1	2	2	2	2	2	2	2	1	2	22.4	22.4	22.4	16.135	147	147	0	19.65	By MS/MS	By MS/MS	By MS/MS	By MS/MS	By MS/MS	By MS/MS	By MS/MS	By MS/MS
YBR110W	YBR110W	2	2	2	>YBR110W pep:known chromosome:R64-1-1:II:458872:460221:1 gene:YBR110W transcript:YBR110W description:Mannosyltransferase, involved in asparagine-linked glycosylation in the endoplasmic reticulum (ER)\x3b essential for viability, mutation is functionally c	1	2	2	2	2	2	2	2	2	1	2	2	2	2	2	2	2	1	2	2	2	2	2	2	2	1	2	2	5.6	5.6	5.6	51.928	449	449	0	7.1934	By MS/MS	By MS/MS	By MS/MS	By MS/MS	By MS/MS	By matching	By MS/MS	By MS/MS
YBR111C	YBR111C	5	5	5	>YBR111C pep:known chromosome:R64-1-1:II:461178:461873:-1 gene:YBR111C transcript:YBR111C description:Nudix hydrolase family member with ADP-ribose pyrophosphatase activity\x3b shown to metabolize O-acetyl-ADP-ribose to AMP and acetylated ribose 5-phosph	1	5	5	5	3	3	4	3	3	4	2	2	3	3	4	3	3	4	2	2	3	3	4	3	3	4	2	2	25.1	25.1	25.1	26.087	231	231	0	15.866	By MS/MS	By MS/MS	By MS/MS	By MS/MS	By MS/MS	By MS/MS	By MS/MS	By MS/MS
YBR112C	YBR112C	12	12	12	>YBR112C pep:known chromosome:R64-1-1:II:462870:465770:-1 gene:YBR112C transcript:YBR112C description:General transcriptional co-repressor, acts together with Tup1p\x3b also acts as part of a transcriptional co-activator complex that recruits the SWI/SNF	1	12	12	12	12	10	9	10	8	12	9	8	12	10	9	10	8	12	9	8	12	10	9	10	8	12	9	8	15.8	15.8	15.8	107.2	966	966	0	271.46	By MS/MS	By MS/MS	By MS/MS	By MS/MS	By MS/MS	By MS/MS	By MS/MS	By MS/MS
YBR114W	YBR114W	2	2	2	>YBR114W pep:known chromosome:R64-1-1:II:467248:469620:1 gene:YBR114W transcript:YBR114W description:Protein that recognizes and binds damaged DNA in an ATP-dependent manner (with Rad7p) during nucleotide excision repair\x3b subunit of Nucleotide Excision	1	2	2	2	1	2	2	1	2	2	2	2	1	2	2	1	2	2	2	2	1	2	2	1	2	2	2	2	2.7	2.7	2.7	91.429	790	790	0	2.9616	By matching	By MS/MS	By MS/MS	By MS/MS	By MS/MS	By matching	By MS/MS	By MS/MS
YBR115C	YBR115C	31	31	31	>YBR115C pep:known chromosome:R64-1-1:II:469748:473926:-1 gene:YBR115C transcript:YBR115C description:Alpha aminoadipate reductase, catalyzes the reduction of alpha-aminoadipate to alpha-aminoadipate 6-semialdehyde, which is the fifth step in biosynthesis	1	31	31	31	23	23	27	25	20	21	26	19	23	23	27	25	20	21	26	19	23	23	27	25	20	21	26	19	24.4	24.4	24.4	155.34	1392	1392	0	227.77	By MS/MS	By MS/MS	By MS/MS	By MS/MS	By MS/MS	By MS/MS	By MS/MS	By MS/MS
YPR080W;YBR118W	YPR080W;YBR118W	46;46	46;46	46;46	>YPR080W pep:known chromosome:R64-1-1:XVI:700594:701970:1 gene:YPR080W transcript:YPR080W description:Translational elongation factor EF-1 alpha\x3b also encoded by TEF2\x3b functions in the binding reaction of aminoacyl-tRNA (AA-tRNA) to ribosomes\x3b ma	2	46	46	46	42	43	45	43	42	43	41	43	42	43	45	43	42	43	41	43	42	43	45	43	42	43	41	43	78.6	78.6	78.6	50.032	458	458;458	0	323.31	By MS/MS	By MS/MS	By MS/MS	By MS/MS	By MS/MS	By MS/MS	By MS/MS	By MS/MS
YBR119W	YBR119W	3	3	3	>YBR119W pep:known chromosome:R64-1-1:II:479338:480323:1 gene:YBR119W transcript:YBR119W description:U1 snRNP A protein, homolog of human U1-A\x3b involved in nuclear mRNA splicing	1	3	3	3	2	2	3	1	2	1	2	2	2	2	3	1	2	1	2	2	2	2	3	1	2	1	2	2	12.1	12.1	12.1	34.378	298	298	0	21.66	By MS/MS	By MS/MS	By MS/MS	By MS/MS	By MS/MS	By matching	By MS/MS	By MS/MS
YBR120C	YBR120C	12	12	12	>YBR120C pep:known chromosome:R64-1-1:II:480435:480923:-1 gene:YBR120C transcript:YBR120C description:Mitochondrial protein required for translation of the COB mRNA\x3b forms a complex with Cbp3p that binds to mt ribosomes near the polypeptide tunnel exit	1	12	12	12	10	10	7	10	10	10	8	7	10	10	7	10	10	10	8	7	10	10	7	10	10	10	8	7	47.5	47.5	47.5	18.678	162	162	0	66.394	By MS/MS	By MS/MS	By MS/MS	By MS/MS	By MS/MS	By MS/MS	By MS/MS	By MS/MS
YBR121C	YBR121C	43	43	43	>YBR121C pep:known chromosome:R64-1-1:II:481364:483367:-1 gene:YBR121C transcript:YBR121C description:Cytoplasmic and mitochondrial glycyl-tRNA synthase that ligates glycine to the cognate anticodon bearing tRNA\x3b transcription termination factor that m	1	43	43	43	39	39	37	38	38	41	35	37	39	39	37	38	38	41	35	37	39	39	37	38	38	41	35	37	62.8	62.8	62.8	75.338	667	667	0	323.31	By MS/MS	By MS/MS	By MS/MS	By MS/MS	By MS/MS	By MS/MS	By MS/MS	By MS/MS
YBR122C	YBR122C	3	3	3	>YBR122C pep:known chromosome:R64-1-1:II:483970:484503:-1 gene:YBR122C transcript:YBR122C description:Mitochondrial ribosomal protein of the large subunit\x3b overproduction suppresses mutations in the COX2 leader peptide-encoding region	1	3	3	3	3	2	2	3	3	2	3	3	3	2	2	3	3	2	3	3	3	2	2	3	3	2	3	3	18.1	18.1	18.1	20.09	177	177	0	12.119	By MS/MS	By MS/MS	By MS/MS	By MS/MS	By MS/MS	By MS/MS	By MS/MS	By MS/MS
YBR123C	YBR123C	12	12	12	>YBR123C pep:known chromosome:R64-1-1:II:484742:486691:-1 gene:YBR123C transcript:YBR123C description:One of six subunits of the RNA polymerase III transcription initiation factor complex (TFIIIC)\x3b part of the TauA globular domain of TFIIIC that binds	1	12	12	12	6	9	10	7	8	8	12	7	6	9	10	7	8	8	12	7	6	9	10	7	8	8	12	7	18.5	18.5	18.5	73.553	649	649	0	36.794	By MS/MS	By MS/MS	By MS/MS	By MS/MS	By MS/MS	By MS/MS	By MS/MS	By MS/MS
YBR125C	YBR125C	10	10	10	>YBR125C pep:known chromosome:R64-1-1:II:487199:488380:-1 gene:YBR125C transcript:YBR125C description:Cytoplasmic type 2C protein phosphatase (PP2C)\x3b identified as a high-copy number suppressor of cnb1 mpk1 synthetic lethality\x3b overexpression decrea	1	10	10	10	7	8	10	9	7	8	7	6	7	8	10	9	7	8	7	6	7	8	10	9	7	8	7	6	24.9	24.9	24.9	44.175	393	393	0	40.993	By MS/MS	By MS/MS	By MS/MS	By MS/MS	By MS/MS	By MS/MS	By MS/MS	By MS/MS
YBR126C	YBR126C	22	22	22	>YBR126C pep:known chromosome:R64-1-1:II:488905:490392:-1 gene:YBR126C transcript:YBR126C description:Synthase subunit of trehalose-6-phosphate synthase/phosphatase complex, which synthesizes the storage carbohydrate trehalose\x3b also found in a monomeri	1	22	22	22	21	22	22	20	21	21	22	22	21	22	22	20	21	21	22	22	21	22	22	20	21	21	22	22	46.1	46.1	46.1	56.147	495	495	0	323.31	By MS/MS	By MS/MS	By MS/MS	By MS/MS	By MS/MS	By MS/MS	By MS/MS	By MS/MS
YBR127C	YBR127C	38	38	38	>YBR127C pep:known chromosome:R64-1-1:II:491269:492822:-1 gene:YBR127C transcript:YBR127C description:Subunit B of the eight-subunit V1 peripheral membrane domain of the vacuolar H+-ATPase (V-ATPase), an electrogenic proton pump found throughout the endom	1	38	38	38	33	34	34	33	34	34	31	33	33	34	34	33	34	34	31	33	33	34	34	33	34	34	31	33	75.8	75.8	75.8	57.749	517	517	0	323.31	By MS/MS	By MS/MS	By MS/MS	By MS/MS	By MS/MS	By MS/MS	By MS/MS	By MS/MS
YBR129C	YBR129C	2	2	2	>YBR129C pep:known chromosome:R64-1-1:II:494353:495339:-1 gene:YBR129C transcript:YBR129C description:Protein of unknown function, overproduction blocks cell cycle arrest in the presence of mating pheromone\x3b the authentic, non-tagged protein is detecte	1	2	2	2	2	2	1	1	1	2	1	2	2	2	1	1	1	2	1	2	2	2	1	1	1	2	1	2	7	7	7	37.739	328	328	0	2.8325	By MS/MS	By MS/MS	By MS/MS	By MS/MS	By MS/MS	By MS/MS	By MS/MS	By MS/MS
YBR130C	YBR130C	5	5	5	>YBR130C pep:known chromosome:R64-1-1:II:495592:496869:-1 gene:YBR130C transcript:YBR130C description:Protein that acts as an adaptor between Myo4p and the She2p-mRNA complex\x3b part of the mRNA localization machinery that restricts accumulation of certa	1	5	5	5	5	4	4	5	4	3	5	5	5	4	4	5	4	3	5	5	5	4	4	5	4	3	5	5	13.6	13.6	13.6	47.416	425	425	0	46.829	By MS/MS	By MS/MS	By MS/MS	By MS/MS	By MS/MS	By MS/MS	By MS/MS	By MS/MS
YBR133C	YBR133C	11	11	11	>YBR133C pep:known chromosome:R64-1-1:II:501804:504287:-1 gene:YBR133C transcript:YBR133C description:Protein arginine N-methyltransferase that exhibits septin and Hsl1p-dependent bud neck localization and periodic Hsl1p-dependent phosphorylation\x3b requ	1	11	11	11	6	6	6	5	9	6	6	8	6	6	6	5	9	6	6	8	6	6	6	5	9	6	6	8	11.7	11.7	11.7	95.152	827	827	0	22.642	By MS/MS	By MS/MS	By MS/MS	By MS/MS	By MS/MS	By MS/MS	By MS/MS	By MS/MS
YBR135W	YBR135W	4	4	4	>YBR135W pep:known chromosome:R64-1-1:II:504854:505306:1 gene:YBR135W transcript:YBR135W description:Cyclin-dependent protein kinase regulatory subunit and adaptor\x3b modulates proteolysis of M-phase targets through interactions with the proteasome\x3b r	1	4	4	4	4	2	1	4	3	2	3	4	4	2	1	4	3	2	3	4	4	2	1	4	3	2	3	4	32.7	32.7	32.7	17.795	150	150	0	13.367	By MS/MS	By MS/MS	By MS/MS	By MS/MS	By MS/MS	By MS/MS	By MS/MS	By MS/MS
YBR139W	YBR139W	6	6	6	>YBR139W pep:known chromosome:R64-1-1:II:515664:517190:1 gene:YBR139W transcript:YBR139W description:Putative serine type carboxypeptidase with a role in phytochelatin synthesis\x3b green fluorescent protein (GFP)-fusion protein localizes to the vacuole\x	1	6	6	6	3	5	4	6	4	4	4	5	3	5	4	6	4	4	4	5	3	5	4	6	4	4	4	5	12.4	12.4	12.4	57.638	508	508	0	30.142	By MS/MS	By MS/MS	By MS/MS	By MS/MS	By MS/MS	By MS/MS	By MS/MS	By MS/MS
YBR140C	YBR140C	11	11	11	>YBR140C pep:known chromosome:R64-1-1:II:517350:526628:-1 gene:YBR140C transcript:YBR140C description:GTPase-activating protein that negatively regulates RAS by converting it from the GTP- to the GDP-bound inactive form, required for reducing cAMP levels	1	11	11	11	5	4	5	8	6	5	11	6	5	4	5	8	6	5	11	6	5	4	5	8	6	5	11	6	3.3	3.3	3.3	350.98	3092	3092	0	10.566	By MS/MS	By MS/MS	By MS/MS	By MS/MS	By MS/MS	By MS/MS	By MS/MS	By MS/MS
YBR142W	YBR142W	18	18	18	>YBR142W pep:known chromosome:R64-1-1:II:528317:530638:1 gene:YBR142W transcript:YBR142W description:Essential nucleolar protein, putative DEAD-box RNA helicase required for maintenance of M1 dsRNA virus\x3b involved in biogenesis of large (60S) ribosomal	1	18	18	18	13	15	15	17	12	14	15	16	13	15	15	17	12	14	15	16	13	15	15	17	12	14	15	16	24.7	24.7	24.7	87.047	773	773	0	105.44	By MS/MS	By MS/MS	By MS/MS	By MS/MS	By MS/MS	By MS/MS	By MS/MS	By MS/MS
YBR143C	YBR143C	27	27	27	>YBR143C pep:known chromosome:R64-1-1:II:530869:532182:-1 gene:YBR143C transcript:YBR143C description:Polypeptide release factor (eRF1) in translation termination\x3b mutant form acts as a recessive omnipotent suppressor\x3b methylated by Mtq2p-Trm112p in	1	27	27	27	26	24	25	27	23	24	22	22	26	24	25	27	23	24	22	22	26	24	25	27	23	24	22	22	56.3	56.3	56.3	49.005	437	437	0	323.31	By MS/MS	By MS/MS	By MS/MS	By MS/MS	By MS/MS	By MS/MS	By MS/MS	By MS/MS
YBR145W	YBR145W	7	6	6	>YBR145W pep:known chromosome:R64-1-1:II:533762:534817:1 gene:YBR145W transcript:YBR145W description:Alcohol dehydrogenase isoenzyme V\x3b involved in ethanol production	1	7	6	6	6	4	5	6	5	4	4	4	5	3	4	5	4	3	3	3	5	3	4	5	4	3	3	3	28.2	25.9	25.9	37.648	351	351	0	88.685	By MS/MS	By MS/MS	By MS/MS	By MS/MS	By MS/MS	By MS/MS	By MS/MS	By MS/MS
YBR146W	YBR146W	10	10	10	>YBR146W pep:known chromosome:R64-1-1:II:535260:536096:1 gene:YBR146W transcript:YBR146W description:Mitochondrial ribosomal protein of the small subunit	1	10	10	10	9	8	8	7	8	8	8	8	9	8	8	7	8	8	8	8	9	8	8	7	8	8	8	8	51.1	51.1	51.1	31.925	278	278	0	156.54	By MS/MS	By MS/MS	By MS/MS	By MS/MS	By MS/MS	By MS/MS	By MS/MS	By MS/MS
YBR149W	YBR149W	21	21	21	>YBR149W pep:known chromosome:R64-1-1:II:539987:541021:1 gene:YBR149W transcript:YBR149W description:NADP+ dependent arabinose dehydrogenase, involved in carbohydrate metabolism\x3b purified as homodimer\x3b naturally occurs with a N-terminus degradation	1	21	21	21	18	14	19	18	18	17	16	15	18	14	19	18	18	17	16	15	18	14	19	18	18	17	16	15	68.3	68.3	68.3	38.883	344	344	0	323.31	By MS/MS	By MS/MS	By MS/MS	By MS/MS	By MS/MS	By MS/MS	By MS/MS	By MS/MS
YBR151W	YBR151W	14	14	14	>YBR151W pep:known chromosome:R64-1-1:II:545028:545978:1 gene:YBR151W transcript:YBR151W description:Protein of unknown function, required for normal localization of actin patches and for normal tolerance of sodium ions and hydrogen peroxide\x3b localizes	1	14	14	14	11	10	9	12	11	11	9	9	11	10	9	12	11	11	9	9	11	10	9	12	11	11	9	9	43.4	43.4	43.4	35.758	316	316	0	67.59	By MS/MS	By MS/MS	By MS/MS	By MS/MS	By MS/MS	By MS/MS	By MS/MS	By MS/MS
YBR153W	YBR153W	3	3	3	>YBR153W pep:known chromosome:R64-1-1:II:547460:548194:1 gene:YBR153W transcript:YBR153W description:Diaminohydroxyphoshoribosylaminopyrimidine deaminase\x3b catalyzes the second step of the riboflavin biosynthesis pathway	1	3	3	3	3	2	3	1	2	2	1	2	3	2	3	1	2	2	1	2	3	2	3	1	2	2	1	2	12.3	12.3	12.3	27.116	244	244	0	2.8298	By MS/MS	By MS/MS	By MS/MS	By matching	By MS/MS	By MS/MS	By MS/MS	By matching
YBR154C	YBR154C	7	7	7	>YBR154C pep:known chromosome:R64-1-1:II:548362:549009:-1 gene:YBR154C transcript:YBR154C description:RNA polymerase subunit ABC27, common to RNA polymerases I, II, and III\x3b contacts DNA and affects transactivation	1	7	7	7	7	7	7	6	5	5	6	5	7	7	7	6	5	5	6	5	7	7	7	6	5	5	6	5	41.4	41.4	41.4	25.079	215	215	0	145.73	By MS/MS	By MS/MS	By MS/MS	By MS/MS	By MS/MS	By MS/MS	By MS/MS	By MS/MS
YBR155W	YBR155W	18	18	18	>YBR155W pep:known chromosome:R64-1-1:II:549771:550928:1 gene:YBR155W transcript:YBR155W description:TPR-containing co-chaperone\x3b binds both Hsp82p (Hsp90) and Ssa1p (Hsp70) and stimulates the ATPase activity of SSA1, ts mutants reduce Hsp82p function	1	18	18	18	14	16	15	12	13	12	10	10	14	16	15	12	13	12	10	10	14	16	15	12	13	12	10	10	34.3	34.3	34.3	44.112	385	385	0	48.224	By MS/MS	By MS/MS	By MS/MS	By MS/MS	By MS/MS	By MS/MS	By MS/MS	By MS/MS
YBR159W	YBR159W	10	10	10	>YBR159W pep:known chromosome:R64-1-1:II:558685:559728:1 gene:YBR159W transcript:YBR159W description:Microsomal beta-keto-reductase\x3b contains oleate response element (ORE) sequence in the promoter region\x3b mutants exhibit reduced VLCFA synthesis, acc	1	10	10	10	8	8	8	8	6	6	7	6	8	8	8	8	6	6	7	6	8	8	8	8	6	6	7	6	27.1	27.1	27.1	38.708	347	347	0	68.953	By MS/MS	By MS/MS	By MS/MS	By MS/MS	By MS/MS	By MS/MS	By MS/MS	By MS/MS
YBR160W	YBR160W	21	21	19	>YBR160W pep:known chromosome:R64-1-1:II:560078:560974:1 gene:YBR160W transcript:YBR160W description:Catalytic subunit of the main cell cycle cyclin-dependent kinase (CDK)\x3b alternately associates with G1 cyclins (CLNs) and G2/M cyclins (CLBs) which dir	1	21	21	19	17	13	16	15	14	17	13	17	17	13	16	15	14	17	13	17	15	11	14	13	12	15	11	15	59.4	59.4	56.7	34.061	298	298	0	133.49	By MS/MS	By MS/MS	By MS/MS	By MS/MS	By MS/MS	By MS/MS	By MS/MS	By MS/MS
YBR162C	YBR162C	4	4	4	>YBR162C pep:known chromosome:R64-1-1:II:563203:564570:-1 gene:YBR162C transcript:YBR162C description:Covalently-bound cell wall protein of unknown function\x3b identified as a cell cycle regulated SBF target gene\x3b deletion mutants are highly resistant	1	4	4	4	3	3	3	1	3	3	1	2	3	3	3	1	3	3	1	2	3	3	3	1	3	3	1	2	13.8	13.8	13.8	47.994	455	455	0	28.386	By MS/MS	By MS/MS	By MS/MS	By MS/MS	By MS/MS	By MS/MS	By MS/MS	By MS/MS
YBR164C	YBR164C	6	6	6	>YBR164C pep:known chromosome:R64-1-1:II:567875:568426:-1 gene:YBR164C transcript:YBR164C description:Soluble GTPase with a role in regulation of membrane traffic\x3b regulates potassium influx\x3b G protein of the Ras superfamily, similar to ADP-ribosyla	1	6	6	6	6	5	4	6	4	4	3	6	6	5	4	6	4	4	3	6	6	5	4	6	4	4	3	6	41.5	41.5	41.5	20.434	183	183	0	295.69	By MS/MS	By MS/MS	By MS/MS	By MS/MS	By MS/MS	By MS/MS	By MS/MS	By MS/MS
YBR166C	YBR166C	10	10	10	>YBR166C pep:known chromosome:R64-1-1:II:569842:571200:-1 gene:YBR166C transcript:YBR166C description:Prephenate dehydrogenase involved in tyrosine biosynthesis, expression is dependent on phenylalanine levels	1	10	10	10	10	8	10	9	7	7	8	8	10	8	10	9	7	7	8	8	10	8	10	9	7	7	8	8	26.1	26.1	26.1	50.923	452	452	0	69.119	By MS/MS	By MS/MS	By MS/MS	By MS/MS	By MS/MS	By MS/MS	By MS/MS	By MS/MS
YBR167C	YBR167C	3	3	3	>YBR167C pep:known chromosome:R64-1-1:II:571468:571890:-1 gene:YBR167C transcript:YBR167C description:Subunit of both RNase MRP and nuclear RNase P\x3b RNase MRP cleaves pre-rRNA, while nuclear RNase P cleaves tRNA precursors to generate mature 5 ends an	1	3	3	3	3	2	1	3	3	1	2	3	3	2	1	3	3	1	2	3	3	2	1	3	3	1	2	3	18.6	18.6	18.6	15.814	140	140	0.0017236	2.3193	By MS/MS	By MS/MS	By MS/MS	By MS/MS	By MS/MS	By matching	By MS/MS	By MS/MS
YBR169C	YBR169C	25	17	17	>YBR169C pep:known chromosome:R64-1-1:II:573915:575996:-1 gene:YBR169C transcript:YBR169C description:Member of the heat shock protein 70 (HSP70) family\x3b may be involved in protein folding\x3b localized to the cytoplasm\x3b highly homologous to the hea	1	25	17	17	15	12	22	18	20	15	18	18	7	4	14	11	12	7	11	10	7	4	14	11	12	7	11	10	36.8	25.7	25.7	77.62	693	693	0	122.34	By MS/MS	By MS/MS	By MS/MS	By MS/MS	By MS/MS	By MS/MS	By MS/MS	By MS/MS
YBR170C	YBR170C	9	9	9	>YBR170C pep:known chromosome:R64-1-1:II:576344:578086:-1 gene:YBR170C transcript:YBR170C description:Ubiquitin-binding protein involved in protein degradation\x3b Cdc48p-Npl4p-Ufd1p complex participates in ER-associated degradation (ERAD) while Cdc48p-Np	1	9	9	9	8	7	8	8	8	7	8	8	8	7	8	8	8	7	8	8	8	7	8	8	8	7	8	8	17.6	17.6	17.6	65.781	580	580	0	76.275	By MS/MS	By MS/MS	By MS/MS	By MS/MS	By MS/MS	By MS/MS	By MS/MS	By MS/MS
YBR171W	YBR171W	7	7	7	>YBR171W pep:known chromosome:R64-1-1:II:578364:578984:1 gene:YBR171W transcript:YBR171W description:Non-essential subunit of Sec63 complex (Sec63p, Sec62p, Sec66p and Sec72p)\x3b with Sec61 complex, Kar2p/BiP and Lhs1p forms a channel competent for SRP-d	1	7	7	7	6	6	5	5	5	6	5	6	6	6	5	5	5	6	5	6	6	6	5	5	5	6	5	6	42.2	42.2	42.2	24.231	206	206	0	25.776	By MS/MS	By MS/MS	By MS/MS	By MS/MS	By MS/MS	By MS/MS	By MS/MS	By MS/MS
YBR172C	YBR172C	11	11	11	>YBR172C pep:known chromosome:R64-1-1:II:579150:581372:-1 gene:YBR172C transcript:YBR172C description:Protein of unknown function involved in COPII vesicle formation\x3b interacts with the Sec23p/Sec24p subcomplex\x3b overexpression suppresses the tempera	1	11	11	11	7	6	6	7	5	4	9	7	7	6	6	7	5	4	9	7	7	6	6	7	5	4	9	7	18.4	18.4	18.4	81.396	740	740	0	83.429	By MS/MS	By MS/MS	By MS/MS	By MS/MS	By MS/MS	By MS/MS	By MS/MS	By MS/MS
YBR176W	YBR176W	5	5	5	>YBR176W pep:known chromosome:R64-1-1:II:583720:584658:1 gene:YBR176W transcript:YBR176W description:Ketopantoate hydroxymethyltransferase, required for pantothenic acid biosynthesis, converts 2-oxoisovalerate into 2-dehydropantoate	1	5	5	5	4	3	4	5	4	4	3	3	4	3	4	5	4	4	3	3	4	3	4	5	4	4	3	3	16.7	16.7	16.7	34.465	312	312	0	35.696	By MS/MS	By MS/MS	By MS/MS	By MS/MS	By MS/MS	By MS/MS	By MS/MS	By MS/MS
YBR177C	YBR177C	11	11	11	>YBR177C pep:known chromosome:R64-1-1:II:584807:586162:-1 gene:YBR177C transcript:YBR177C description:Acyl-coenzymeA\x3aethanol O-acyltransferase that plays a minor role in medium-chain fatty acid ethyl ester biosynthesis\x3b possesses short-chain esteras	1	11	11	11	11	9	10	11	10	10	10	9	11	9	10	11	10	10	10	9	11	9	10	11	10	10	10	9	22	22	22	51.255	451	451	0	49.867	By MS/MS	By MS/MS	By MS/MS	By MS/MS	By MS/MS	By MS/MS	By MS/MS	By MS/MS
YBR179C	YBR179C	10	10	10	>YBR179C pep:known chromosome:R64-1-1:II:586547:589114:-1 gene:YBR179C transcript:YBR179C description:Mitofusin\x3b integral membrane protein involved in mitochondrial outer membrane tethering and fusion\x3b role in mitochondrial genome maintenance\x3b ef	1	10	10	10	5	6	6	5	2	2	8	5	5	6	6	5	2	2	8	5	5	6	6	5	2	2	8	5	13	13	13	97.807	855	855	0	16.152	By MS/MS	By MS/MS	By MS/MS	By MS/MS	By MS/MS	By MS/MS	By MS/MS	By MS/MS
YPL090C;YBR181C	YPL090C;YBR181C	17;17	17;17	17;17	>YPL090C pep:known chromosome:R64-1-1:XVI:377291:378395:-1 gene:YPL090C transcript:YPL090C description:Protein component of the small (40S) ribosomal subunit\x3b identical to Rps6Bp and has similarity to rat S6 ribosomal protein;>YBR181C pep:known chromo	2	17	17	17	15	16	16	15	15	15	14	14	15	16	16	15	15	15	14	14	15	16	16	15	15	15	14	14	50.4	50.4	50.4	26.996	236	236;236	0	280.22	By MS/MS	By MS/MS	By MS/MS	By MS/MS	By MS/MS	By MS/MS	By MS/MS	By MS/MS
YBR185C	YBR185C	9	9	9	>YBR185C pep:known chromosome:R64-1-1:II:599123:599959:-1 gene:YBR185C transcript:YBR185C description:Membrane-associated mitochondrial ribosome receptor\x3b forms a complex with Mdm38p that may facilitate recruitment of mRNA-specific translational activa	1	9	9	9	5	8	8	8	9	9	9	8	5	8	8	8	9	9	9	8	5	8	8	8	9	9	9	8	40.6	40.6	40.6	31.811	278	278	0	112.89	By MS/MS	By MS/MS	By MS/MS	By MS/MS	By MS/MS	By MS/MS	By MS/MS	By MS/MS
YBR189W	YBR189W	25	25	2	>YBR189W pep:known chromosome:R64-1-1:II:604508:605508:1 gene:YBR189W transcript:YBR189W description:Protein component of the small (40S) ribosomal subunit\x3b nearly identical to Rps9Ap and has similarity to E. coli S4 and rat S9 ribosomal proteins	1	25	25	2	25	24	24	25	25	23	24	25	25	24	24	25	25	23	24	25	2	2	2	2	2	2	2	2	71.8	71.8	13.8	22.298	195	195	0	265.18	By MS/MS	By MS/MS	By MS/MS	By MS/MS	By MS/MS	By MS/MS	By MS/MS	By MS/MS
YBR191W	YBR191W	14	14	3	>YBR191W pep:known chromosome:R64-1-1:II:606270:607140:1 gene:YBR191W transcript:YBR191W description:Protein component of the large (60S) ribosomal subunit, nearly identical to Rpl21Bp and has similarity to rat L21 ribosomal protein	1	14	14	3	13	13	13	13	14	13	13	13	13	13	13	13	14	13	13	13	2	2	2	2	3	2	2	2	64.4	64.4	14.4	18.242	160	160	0	65.055	By MS/MS	By MS/MS	By MS/MS	By MS/MS	By MS/MS	By MS/MS	By MS/MS	By MS/MS
YBR192W	YBR192W	10	10	10	>YBR192W pep:known chromosome:R64-1-1:II:607652:608785:1 gene:YBR192W transcript:YBR192W description:Mitochondrial pyrimidine nucleotide transporter\x3b imports pyrimidine nucleoside triphosphates and exports pyrimidine nucleoside monophosphates\x3b membe	1	10	10	10	8	6	7	9	7	7	9	8	8	6	7	9	7	7	9	8	8	6	7	9	7	7	9	8	25.5	25.5	25.5	42.101	377	377	0	53.226	By MS/MS	By MS/MS	By MS/MS	By MS/MS	By MS/MS	By MS/MS	By MS/MS	By MS/MS
YBR193C	YBR193C	4	4	4	>YBR193C pep:known chromosome:R64-1-1:II:609082:609753:-1 gene:YBR193C transcript:YBR193C description:Subunit of the RNA polymerase II mediator complex\x3b associates with core polymerase subunits to form the RNA polymerase II holoenzyme\x3b essential for	1	4	4	4	4	3	2	2	2	2	3	2	4	3	2	2	2	2	3	2	4	3	2	2	2	2	3	2	20.6	20.6	20.6	25.268	223	223	0	41.268	By MS/MS	By MS/MS	By MS/MS	By MS/MS	By MS/MS	By MS/MS	By MS/MS	By MS/MS
YBR195C	YBR195C	4	4	4	>YBR195C pep:known chromosome:R64-1-1:II:610614:611882:-1 gene:YBR195C transcript:YBR195C description:Subunit of chromatin assembly factor I (CAF-1)\x3b chromatin assembly by CAF-1 is important for multiple processes including silencing at telomeres, mati	1	4	4	4	3	2	3	2	3	2	4	2	3	2	3	2	3	2	4	2	3	2	3	2	3	2	4	2	8.3	8.3	8.3	47.364	422	422	0	6.0592	By MS/MS	By MS/MS	By MS/MS	By MS/MS	By MS/MS	By MS/MS	By MS/MS	By MS/MS
YBR196C	YBR196C	30	30	30	>YBR196C pep:known chromosome:R64-1-1:II:612236:613900:-1 gene:YBR196C transcript:YBR196C description:Glycolytic enzyme phosphoglucose isomerase, catalyzes the interconversion of glucose-6-phosphate and fructose-6-phosphate\x3b required for cell cycle pro	1	30	30	30	26	28	27	26	28	28	27	26	26	28	27	26	28	28	27	26	26	28	27	26	28	28	27	26	61	61	61	61.298	554	554	0	323.31	By MS/MS	By MS/MS	By MS/MS	By MS/MS	By MS/MS	By MS/MS	By MS/MS	By MS/MS
YBR198C	YBR198C	14	14	14	>YBR198C pep:known chromosome:R64-1-1:II:616127:618523:-1 gene:YBR198C transcript:YBR198C description:Subunit (90 kDa) of TFIID and SAGA complexes, involved in RNA polymerase II transcription initiation and in chromatin modification	1	14	14	14	9	11	13	11	7	7	10	8	9	11	13	11	7	7	10	8	9	11	13	11	7	7	10	8	20.2	20.2	20.2	88.967	798	798	0	57.53	By MS/MS	By MS/MS	By MS/MS	By MS/MS	By MS/MS	By MS/MS	By MS/MS	By MS/MS
YBR199W	YBR199W	7	7	7	>YBR199W pep:known chromosome:R64-1-1:II:618909:620303:1 gene:YBR199W transcript:YBR199W description:Putative mannosyltransferase involved in protein glycosylation\x3b member of the KRE2/MNT1 mannosyltransferase family	1	7	7	7	6	5	6	5	5	6	5	5	6	5	6	5	5	6	5	5	6	5	6	5	5	6	5	5	13.1	13.1	13.1	54.555	464	464	0	9.9495	By MS/MS	By MS/MS	By MS/MS	By MS/MS	By MS/MS	By MS/MS	By MS/MS	By MS/MS
YBR200W	YBR200W	7	7	7	>YBR200W pep:known chromosome:R64-1-1:II:620872:622527:1 gene:YBR200W transcript:YBR200W description:Protein containing SH3-domains, involved in establishing cell polarity and morphogenesis\x3b functions as a scaffold protein for complexes that include Cd	1	7	7	7	6	6	7	6	5	4	5	6	6	6	7	6	5	4	5	6	6	6	7	6	5	4	5	6	17.2	17.2	17.2	61.605	551	551	0	103.11	By MS/MS	By MS/MS	By MS/MS	By MS/MS	By MS/MS	By MS/MS	By MS/MS	By MS/MS
YBR202W	YBR202W	20	20	20	>YBR202W pep:known chromosome:R64-1-1:II:625772:628309:1 gene:YBR202W transcript:YBR202W description:Component of the heterohexameric MCM2-7 complex, which primes origins of DNA replication in G1 and becomes an active ATP-dependent helicase that promotes	1	20	20	20	17	17	13	14	17	16	16	15	17	17	13	14	17	16	16	15	17	17	13	14	17	16	16	15	23.3	23.3	23.3	94.942	845	845	0	105.43	By MS/MS	By MS/MS	By MS/MS	By MS/MS	By MS/MS	By MS/MS	By MS/MS	By MS/MS
YBR204C	YBR204C	5	5	5	>YBR204C pep:known chromosome:R64-1-1:II:632254:633381:-1 gene:YBR204C transcript:YBR204C description:Serine hydrolase\x3b exhibits active esterase plus weak triacylglycerol lipase activities\x3b proposed role in lipid homeostasis, regulating phospholipid	1	5	5	5	4	4	3	3	3	4	4	3	4	4	3	3	3	4	4	3	4	4	3	3	3	4	4	3	15.5	15.5	15.5	43.286	375	375	0	29.692	By MS/MS	By MS/MS	By MS/MS	By MS/MS	By MS/MS	By MS/MS	By MS/MS	By MS/MS
YBR205W	YBR205W	18	18	18	>YBR205W pep:known chromosome:R64-1-1:II:633622:634836:1 gene:YBR205W transcript:YBR205W description:Putative alpha-1,2-mannosyltransferase involved in O- and N-linked protein glycosylation\x3b member of the KRE2/MNT1 mannosyltransferase family\x3b Svp26p	1	18	18	18	16	15	16	16	12	13	13	13	16	15	16	16	12	13	13	13	16	15	16	16	12	13	13	13	48.5	48.5	48.5	47.482	404	404	0	176.99	By MS/MS	By MS/MS	By MS/MS	By MS/MS	By MS/MS	By MS/MS	By MS/MS	By MS/MS
YBR207W	YBR207W	2	2	2	>YBR207W pep:known chromosome:R64-1-1:II:635146:636543:1 gene:YBR207W transcript:YBR207W description:Putative high affinity iron transporter involved in transport of intravacuolar stores of iron\x3b forms complex with Fet5p\x3b expression is regulated by	1	2	2	2	0	2	2	1	0	1	2	2	0	2	2	1	0	1	2	2	0	2	2	1	0	1	2	2	4.5	4.5	4.5	51.419	465	465	0	3.3537	By matching	By MS/MS	By MS/MS	By MS/MS	By matching	By matching	By MS/MS	By MS/MS
YBR208C	YBR208C	20	20	20	>YBR208C pep:known chromosome:R64-1-1:II:636703:642210:-1 gene:YBR208C transcript:YBR208C description:Urea amidolyase, contains both urea carboxylase and allophanate hydrolase activities, degrades urea to CO2 and NH3\x3b expression sensitive to nitrogen c	1	20	20	20	12	17	12	13	9	13	16	16	12	17	12	13	9	13	16	16	12	17	12	13	9	13	16	16	14.1	14.1	14.1	201.83	1835	1835	0	113.46	By MS/MS	By MS/MS	By MS/MS	By MS/MS	By MS/MS	By MS/MS	By MS/MS	By MS/MS
YBR212W	YBR212W	4	4	4	>YBR212W pep:known chromosome:R64-1-1:II:647886:649904:1 gene:YBR212W transcript:YBR212W description:RNA binding protein that negatively regulates growth rate\x3b interacts with the 3 UTR of the mitochondrial porin (POR1) mRNA and enhances its degradatio	1	4	4	4	2	1	2	3	2	2	2	3	2	1	2	3	2	2	2	3	2	1	2	3	2	2	2	3	7.6	7.6	7.6	75.023	672	672	0	7.8151	By MS/MS	By matching	By MS/MS	By MS/MS	By MS/MS	By MS/MS	By MS/MS	By MS/MS
YBR213W	YBR213W	3	3	3	>YBR213W pep:known chromosome:R64-1-1:II:650368:651192:1 gene:YBR213W transcript:YBR213W description:Bifunctional dehydrogenase and ferrochelatase, involved in the biosynthesis of siroheme, a prosthetic group used by sulfite reductase\x3b required for sul	1	3	3	3	3	3	3	3	2	3	3	3	3	3	3	3	2	3	3	3	3	3	3	3	2	3	3	3	15	15	15	31.917	274	274	0	18.276	By MS/MS	By MS/MS	By MS/MS	By MS/MS	By MS/MS	By MS/MS	By MS/MS	By MS/MS
YBR214W	YBR214W	11	11	11	>YBR214W pep:known chromosome:R64-1-1:II:651415:652998:1 gene:YBR214W transcript:YBR214W description:One of two S. cerevisiae homologs (Sds23p and Sds24p) of the S. pombe Sds23 protein, which is implicated in APC/cyclosome regulation\x3b involved in cell	1	11	11	11	10	8	10	9	10	10	11	9	10	8	10	9	10	10	11	9	10	8	10	9	10	10	11	9	31.3	31.3	31.3	57.187	527	527	0	187.37	By MS/MS	By MS/MS	By MS/MS	By MS/MS	By MS/MS	By MS/MS	By MS/MS	By MS/MS
YBR218C	YBR218C	42	42	15	>YBR218C pep:known chromosome:R64-1-1:II:658707:662249:-1 gene:YBR218C transcript:YBR218C description:Pyruvate carboxylase isoform, cytoplasmic enzyme that converts pyruvate to oxaloacetate\x3b highly similar to isoform Pyc1p but differentially regulated\	1	42	42	15	32	30	33	35	29	28	30	28	32	30	33	35	29	28	30	28	12	11	12	13	10	9	11	9	35.4	35.4	12.4	130.17	1180	1180	0	184.4	By MS/MS	By MS/MS	By MS/MS	By MS/MS	By MS/MS	By MS/MS	By MS/MS	By MS/MS
YBR221C	YBR221C	12	12	12	>YBR221C pep:known chromosome:R64-1-1:II:665153:666253:-1 gene:YBR221C transcript:YBR221C description:E1 beta subunit of the pyruvate dehydrogenase (PDH) complex, which is an evolutionarily-conserved multi-protein complex found in mitochondria	1	12	12	12	12	12	12	12	12	12	12	12	12	12	12	12	12	12	12	12	12	12	12	12	12	12	12	12	40.2	40.2	40.2	40.053	366	366	0	323.31	By MS/MS	By MS/MS	By MS/MS	By MS/MS	By MS/MS	By MS/MS	By MS/MS	By MS/MS
YBR222C	YBR222C	20	20	20	>YBR222C pep:known chromosome:R64-1-1:II:666720:668351:-1 gene:YBR222C transcript:YBR222C description:Peroxisomal protein that binds AMP and mRNA, localizes to both the peroxisomal peripheral membrane and matrix, expression is highly inducible by oleic ac	1	20	20	20	16	12	17	16	16	15	17	15	16	12	17	16	16	15	17	15	16	12	17	16	16	15	17	15	38.5	38.5	38.5	60.488	543	543	0	110.85	By MS/MS	By MS/MS	By MS/MS	By MS/MS	By MS/MS	By MS/MS	By MS/MS	By MS/MS
YBR225W	YBR225W	8	8	8	>YBR225W pep:known chromosome:R64-1-1:II:670627:673329:1 gene:YBR225W transcript:YBR225W description:Putative protein of unknown function\x3b non-essential gene identified in a screen for mutants affected in mannosylphophorylation of cell wall components	1	8	8	8	3	7	5	6	7	7	7	7	3	7	5	6	7	7	7	7	3	7	5	6	7	7	7	7	9.2	9.2	9.2	101.24	900	900	0	9.9288	By MS/MS	By MS/MS	By MS/MS	By MS/MS	By MS/MS	By MS/MS	By MS/MS	By MS/MS
YBR227C	YBR227C	16	16	16	>YBR227C pep:known chromosome:R64-1-1:II:673572:675134:-1 gene:YBR227C transcript:YBR227C description:Mitochondrial matrix protein\x3b putative ATP-binding chaperone with non-proteolytic function\x3b similar to bacterial ClpX proteins	1	16	16	16	14	13	13	14	9	10	11	10	14	13	13	14	9	10	11	10	14	13	13	14	9	10	11	10	32.5	32.5	32.5	57.945	520	520	0	34.178	By MS/MS	By MS/MS	By MS/MS	By MS/MS	By MS/MS	By MS/MS	By MS/MS	By MS/MS
YBR229C	YBR229C	15	15	15	>YBR229C pep:known chromosome:R64-1-1:II:676357:679221:-1 gene:YBR229C transcript:YBR229C description:Glucosidase II catalytic subunit required for normal cell wall synthesis\x3b mutations in rot2 suppress tor2 mutations, and are synthetically lethal with	1	15	15	15	9	8	7	6	6	12	10	9	9	8	7	6	6	12	10	9	9	8	7	6	6	12	10	9	16.9	16.9	16.9	110.26	954	954	0	31.933	By MS/MS	By MS/MS	By MS/MS	By MS/MS	By MS/MS	By MS/MS	By MS/MS	By MS/MS
YBR230C	YBR230C	3	3	3	>YBR230C pep:known chromosome:R64-1-1:II:679549:680050:-1 gene:YBR230C transcript:YBR230C description:Integral mitochondrial outer membrane protein\x3b abundance is decreased in cells grown in glucose relative to other carbon sources\x3b appears to contai	1	3	3	3	2	2	3	1	1	1	2	3	2	2	3	1	1	1	2	3	2	2	3	1	1	1	2	3	38.8	38.8	38.8	14.609	134	134	0	26.287	By MS/MS	By MS/MS	By MS/MS	By MS/MS	By MS/MS	By MS/MS	By MS/MS	By MS/MS
YBR233W	YBR233W	8	8	8	>YBR233W pep:known chromosome:R64-1-1:II:683428:684669:1 gene:YBR233W transcript:YBR233W description:RNA binding protein with similarity to mammalian heterogeneous nuclear RNP K protein, involved in the regulation of telomere position effect and telomere	1	8	8	8	7	6	8	6	5	6	6	6	7	6	8	6	5	6	6	6	7	6	8	6	5	6	6	6	19.1	19.1	19.1	45.782	413	413	0	47.939	By MS/MS	By MS/MS	By MS/MS	By MS/MS	By MS/MS	By MS/MS	By MS/MS	By MS/MS
YBR234C	YBR234C	7	7	7	>YBR234C pep:known chromosome:R64-1-1:II:685438:686592:-1 gene:YBR234C transcript:YBR234C description:Subunit of the ARP2/3 complex, which is required for the motility and integrity of cortical actin patches	1	7	7	7	5	2	6	5	3	3	6	3	5	2	6	5	3	3	6	3	5	2	6	5	3	3	6	3	20.3	20.3	20.3	42.474	384	384	0	45.262	By MS/MS	By MS/MS	By MS/MS	By MS/MS	By MS/MS	By MS/MS	By MS/MS	By MS/MS
YBR236C	YBR236C	10	10	10	>YBR236C pep:known chromosome:R64-1-1:II:690383:691693:-1 gene:YBR236C transcript:YBR236C description:Methyltransferase, catalyzes the transfer of a methyl group from S-adenosylmethionine to the GpppN terminus of capped mRNA	1	10	10	10	7	8	4	7	7	5	7	5	7	8	4	7	7	5	7	5	7	8	4	7	7	5	7	5	22.7	22.7	22.7	50.34	436	436	0	46.568	By MS/MS	By MS/MS	By MS/MS	By MS/MS	By MS/MS	By MS/MS	By MS/MS	By MS/MS
YBR237W	YBR237W	3	3	3	>YBR237W pep:known chromosome:R64-1-1:II:691969:694518:1 gene:YBR237W transcript:YBR237W description:RNA helicase in the DEAD-box family, necessary for prespliceosome formation, bridges U1 and U2 snRNPs and enables stable U2 snRNP association with intron	1	3	3	3	2	1	2	3	1	1	2	1	2	1	2	3	1	1	2	1	2	1	2	3	1	1	2	1	3.1	3.1	3.1	96.358	849	849	0.0017241	2.3238	By matching	By MS/MS	By MS/MS	By MS/MS	By MS/MS	By MS/MS	By MS/MS	By MS/MS
YBR238C	YBR238C	5	4	4	>YBR238C pep:known chromosome:R64-1-1:II:695107:697302:-1 gene:YBR238C transcript:YBR238C description:Mitochondrial membrane protein with similarity to Rmd9p\x3b not required for respiratory growth but causes a synthetic respiratory defect in combination	1	5	4	4	2	3	4	3	1	3	4	4	1	2	3	2	0	2	3	3	1	2	3	2	0	2	3	3	7.9	6.4	6.4	83.76	731	731	0	9.4324	By matching	By MS/MS	By MS/MS	By MS/MS	By matching	By matching	By MS/MS	By MS/MS
YBR242W	YBR242W	10	10	10	>YBR242W pep:known chromosome:R64-1-1:II:704670:705386:1 gene:YBR242W transcript:YBR242W description:Putative protein of unknown function\x3b green fluorescent protein (GFP)-fusion protein localizes to the cytoplasm and nucleus\x3b YBR242W is not an essen	1	10	10	10	7	8	7	7	7	7	8	8	7	8	7	7	7	7	8	8	7	8	7	7	7	7	8	8	50	50	50	27.576	238	238	0	95.223	By MS/MS	By MS/MS	By MS/MS	By MS/MS	By MS/MS	By MS/MS	By MS/MS	By MS/MS
YBR244W	YBR244W	8	5	5	>YBR244W pep:known chromosome:R64-1-1:II:707528:708016:1 gene:YBR244W transcript:YBR244W description:Phospholipid hydroperoxide glutathione peroxidase induced by glucose starvation that protects cells from phospholipid hydroperoxides and nonphospholipid p	1	8	5	5	6	6	6	5	7	6	6	6	4	4	4	3	4	3	4	4	4	4	4	3	4	3	4	4	42.6	30.2	30.2	18.406	162	162	0	134.51	By MS/MS	By MS/MS	By MS/MS	By MS/MS	By MS/MS	By MS/MS	By MS/MS	By MS/MS
YBR245C	YBR245C	25	25	22	>YBR245C pep:known chromosome:R64-1-1:II:708150:711539:-1 gene:YBR245C transcript:YBR245C description:Member of the imitation-switch (ISWI) class of ATP-dependent chromatin remodeling complexes\x3b ATPase that forms a complex with Ioc2p and Ioc4p to regul	1	25	25	22	15	18	18	18	16	20	20	18	15	18	18	18	16	20	20	18	12	15	16	15	13	17	17	16	20	20	18.2	131.1	1129	1129	0	89.411	By MS/MS	By MS/MS	By MS/MS	By MS/MS	By MS/MS	By MS/MS	By MS/MS	By MS/MS
YBR247C	YBR247C	20	20	20	>YBR247C pep:known chromosome:R64-1-1:II:713004:714455:-1 gene:YBR247C transcript:YBR247C description:Protein associated with U3 and U14 snoRNAs, required for pre-rRNA processing and 40S ribosomal subunit synthesis\x3b localized in the nucleus and concent	1	20	20	20	20	18	18	17	16	18	15	17	20	18	18	17	16	18	15	17	20	18	18	17	16	18	15	17	44.9	44.9	44.9	55.136	483	483	0	155.74	By MS/MS	By MS/MS	By MS/MS	By MS/MS	By MS/MS	By MS/MS	By MS/MS	By MS/MS
YBR248C	YBR248C	29	29	29	>YBR248C pep:known chromosome:R64-1-1:II:714807:716465:-1 gene:YBR248C transcript:YBR248C description:Imidazole glycerol phosphate synthase (glutamine amidotransferase\x3acyclase), catalyzes the fifth and sixth steps of histidine biosynthesis and also pro	1	29	29	29	24	23	28	20	23	24	20	20	24	23	28	20	23	24	20	20	24	23	28	20	23	24	20	20	58.7	58.7	58.7	61.067	552	552	0	323.31	By MS/MS	By MS/MS	By MS/MS	By MS/MS	By MS/MS	By MS/MS	By MS/MS	By MS/MS
YBR249C	YBR249C	21	21	19	>YBR249C pep:known chromosome:R64-1-1:II:716882:717994:-1 gene:YBR249C transcript:YBR249C description:3-deoxy-D-arabino-heptulosonate-7-phosphate (DAHP) synthase, catalyzes the first step in aromatic amino acid biosynthesis and is feedback-inhibited by ty	1	21	21	19	19	20	20	19	20	17	17	17	19	20	20	19	20	17	17	17	17	18	18	17	18	15	15	15	58.9	58.9	54.9	39.749	370	370	0	180.38	By MS/MS	By MS/MS	By MS/MS	By MS/MS	By MS/MS	By MS/MS	By MS/MS	By MS/MS
YBR251W	YBR251W	8	8	8	>YBR251W pep:known chromosome:R64-1-1:II:721390:722313:1 gene:YBR251W transcript:YBR251W description:Mitochondrial ribosomal protein of the small subunit	1	8	8	8	5	7	7	5	7	5	7	7	5	7	7	5	7	5	7	7	5	7	7	5	7	5	7	7	22.8	22.8	22.8	34.883	307	307	0	11.373	By MS/MS	By MS/MS	By MS/MS	By MS/MS	By MS/MS	By MS/MS	By MS/MS	By MS/MS
YBR252W	YBR252W	3	3	3	>YBR252W pep:known chromosome:R64-1-1:II:722611:723054:1 gene:YBR252W transcript:YBR252W description:deoxyuridine triphosphate diphosphatase (dUTPase)\x3b catalyzes hydrolysis of dUTP to dUMP and PPi, thereby preventing incorporation of uracil into DNA du	1	3	3	3	3	3	3	3	3	3	3	3	3	3	3	3	3	3	3	3	3	3	3	3	3	3	3	3	17.7	17.7	17.7	15.307	147	147	0	7.4716	By MS/MS	By MS/MS	By MS/MS	By MS/MS	By MS/MS	By MS/MS	By MS/MS	By MS/MS
YBR253W	YBR253W	2	2	2	>YBR253W pep:known chromosome:R64-1-1:II:723270:723635:1 gene:YBR253W transcript:YBR253W description:Subunit of the RNA polymerase II mediator complex\x3b associates with core polymerase subunits to form the RNA polymerase II holoenzyme\x3b essential for	1	2	2	2	1	2	1	1	2	2	1	2	1	2	1	1	2	2	1	2	1	2	1	1	2	2	1	2	19	19	19	13.863	121	121	0	4.6118	By MS/MS	By MS/MS	By MS/MS	By MS/MS	By MS/MS	By MS/MS	By MS/MS	By MS/MS
YBR254C	YBR254C	2	2	2	>YBR254C pep:known chromosome:R64-1-1:II:723736:724263:-1 gene:YBR254C transcript:YBR254C description:One of 10 subunits of the transport protein particle (TRAPP) complex of the cis-Golgi which mediates vesicle docking and fusion\x3b mutations in the huma	1	2	2	2	2	2	2	2	2	1	2	2	2	2	2	2	2	1	2	2	2	2	2	2	2	1	2	2	9.7	9.7	9.7	19.7	175	175	0	3.0398	By MS/MS	By MS/MS	By MS/MS	By MS/MS	By MS/MS	By matching	By MS/MS	By MS/MS
YBR256C	YBR256C	13	13	13	>YBR256C pep:known chromosome:R64-1-1:II:727386:728102:-1 gene:YBR256C transcript:YBR256C description:Riboflavin synthase\x3b catalyzes the last step of the riboflavin biosynthesis pathway	1	13	13	13	12	11	11	11	12	11	10	11	12	11	11	11	12	11	10	11	12	11	11	11	12	11	10	11	57.1	57.1	57.1	26.195	238	238	0	146.34	By MS/MS	By MS/MS	By MS/MS	By MS/MS	By MS/MS	By MS/MS	By MS/MS	By MS/MS
YBR260C	YBR260C	11	11	11	>YBR260C pep:known chromosome:R64-1-1:II:732639:734639:-1 gene:YBR260C transcript:YBR260C description:GTPase-activating protein (RhoGAP) for Rho3p and Rho4p, possibly involved in control of actin cytoskeleton organization	1	11	11	11	5	9	9	7	6	9	9	7	5	9	9	7	6	9	9	7	5	9	9	7	6	9	9	7	17	17	17	74.618	666	666	0	28.686	By MS/MS	By MS/MS	By MS/MS	By MS/MS	By MS/MS	By MS/MS	By MS/MS	By MS/MS
YBR261C	YBR261C	4	4	4	>YBR261C pep:known chromosome:R64-1-1:II:734832:735530:-1 gene:YBR261C transcript:YBR261C description:AdoMet-dependent proline methyltransferase\x3b catalyzes the dimethylation of ribosomal proteins Rpl12 and Rps25 at N-terminal proline residues\x3b has a	1	4	4	4	4	2	3	2	3	3	1	1	4	2	3	2	3	3	1	1	4	2	3	2	3	3	1	1	22	22	22	26.067	232	232	0	8.9212	By MS/MS	By MS/MS	By MS/MS	By MS/MS	By MS/MS	By MS/MS	By MS/MS	By MS/MS
YBR263W	YBR263W	29	28	28	>YBR263W pep:known chromosome:R64-1-1:II:736264:737736:1 gene:YBR263W transcript:YBR263W description:Mitochondrial serine hydroxymethyltransferase, converts serine to glycine plus 5,10 methylenetetrahydrofolate\x3b involved in generating precursors for pu	1	29	28	28	25	25	29	23	24	26	23	22	24	24	28	22	23	25	22	21	24	24	28	22	23	25	22	21	65.1	63.7	63.7	53.686	490	490	0	323.31	By MS/MS	By MS/MS	By MS/MS	By MS/MS	By MS/MS	By MS/MS	By MS/MS	By MS/MS
YBR264C	YBR264C	5	5	5	>YBR264C pep:known chromosome:R64-1-1:II:737770:738369:-1 gene:YBR264C transcript:YBR264C description:Rab family GTP-binding protein that contains the PEST signal sequence specific for proteolytic enzymes\x3b may be involved in vesicular transport\x3b ove	1	5	5	5	3	4	4	4	5	4	3	4	3	4	4	4	5	4	3	4	3	4	4	4	5	4	3	4	27.6	27.6	27.6	21.834	199	199	0	32.007	By MS/MS	By MS/MS	By MS/MS	By MS/MS	By MS/MS	By MS/MS	By MS/MS	By MS/MS
YBR265W	YBR265W	4	4	4	>YBR265W pep:known chromosome:R64-1-1:II:738582:739544:1 gene:YBR265W transcript:YBR265W description:3-ketosphinganine reductase, catalyzes the second step in phytosphingosine synthesis, essential for growth in the absence of exogenous dihydrosphingosine	1	4	4	4	2	3	3	3	1	1	1	1	2	3	3	3	1	1	1	1	2	3	3	3	1	1	1	1	19.1	19.1	19.1	35.972	320	320	0	8.1109	By matching	By MS/MS	By MS/MS	By MS/MS	By matching	By matching	By matching	By MS/MS
YBR267W	YBR267W	7	7	7	>YBR267W pep:known chromosome:R64-1-1:II:739841:741022:1 gene:YBR267W transcript:YBR267W description:Cytoplasmic pre-60S factor\x3b required for the correct recycling of shuttling factors Alb1, Arx1 and Tif6 at the end of the ribosomal large subunit bioge	1	7	7	7	4	4	5	4	4	3	5	4	4	4	5	4	4	3	5	4	4	4	5	4	4	3	5	4	19.1	19.1	19.1	45.862	393	393	0	35.974	By MS/MS	By MS/MS	By MS/MS	By MS/MS	By MS/MS	By MS/MS	By MS/MS	By MS/MS
YBR271W	YBR271W	5	5	5	>YBR271W pep:known chromosome:R64-1-1:II:744852:746111:1 gene:YBR271W transcript:YBR271W description:S-adenosylmethionine-dependent methyltransferase\x3b belongs to the seven beta-strand family\x3b green fluorescent protein (GFP)-fusion protein localizes	1	5	5	5	4	2	3	3	2	2	3	1	4	2	3	3	2	2	3	1	4	2	3	3	2	2	3	1	16.2	16.2	16.2	47.976	419	419	0	19.008	By MS/MS	By MS/MS	By MS/MS	By MS/MS	By MS/MS	By MS/MS	By MS/MS	By MS/MS
YBR272C	YBR272C	7	7	7	>YBR272C pep:known chromosome:R64-1-1:II:746361:747803:-1 gene:YBR272C transcript:YBR272C description:Proteasome-interacting protein involved in the assembly of the base subcomplex of the 19S proteasomal regulatory particle (RP)\x3b involved in DNA mismat	1	7	7	7	4	4	4	4	3	5	4	3	4	4	4	4	3	5	4	3	4	4	4	4	3	5	4	3	14.6	14.6	14.6	55.542	480	480	0	12.562	By MS/MS	By MS/MS	By MS/MS	By MS/MS	By MS/MS	By MS/MS	By MS/MS	By MS/MS
YBR273C	YBR273C	9	9	9	>YBR273C pep:known chromosome:R64-1-1:II:748061:749371:-1 gene:YBR273C transcript:YBR273C description:UBX (ubiquitin regulatory X) domain-containing protein that interacts with Cdc48p	1	9	9	9	6	6	8	6	5	4	4	3	6	6	8	6	5	4	4	3	6	6	8	6	5	4	4	3	28	28	28	50.03	436	436	0	40.133	By MS/MS	By MS/MS	By MS/MS	By MS/MS	By MS/MS	By MS/MS	By MS/MS	By MS/MS
YBR274W	YBR274W	6	6	6	>YBR274W pep:known chromosome:R64-1-1:II:749594:751177:1 gene:YBR274W transcript:YBR274W description:Serine/threonine kinase and DNA damage checkpoint effector, mediates cell cycle arrest via phosphorylation of Pds1p\x3b phosphorylated by checkpoint signa	1	6	6	6	3	5	2	3	5	5	4	6	3	5	2	3	5	5	4	6	3	5	2	3	5	5	4	6	10.6	10.6	10.6	60.016	527	527	0	12.425	By MS/MS	By MS/MS	By matching	By MS/MS	By MS/MS	By MS/MS	By MS/MS	By MS/MS
YBR279W	YBR279W	15	15	15	>YBR279W pep:known chromosome:R64-1-1:II:761257:762594:1 gene:YBR279W transcript:YBR279W description:Component of the Paf1p complex involved in transcription elongation\x3b binds to and modulates the activity of RNA polymerases I and II\x3b required for e	1	15	15	15	13	11	10	9	11	8	10	11	13	11	10	9	11	8	10	11	13	11	10	9	11	8	10	11	32.8	32.8	32.8	51.8	445	445	0	61.955	By MS/MS	By MS/MS	By MS/MS	By MS/MS	By MS/MS	By MS/MS	By MS/MS	By MS/MS
YBR280C	YBR280C	5	5	5	>YBR280C pep:known chromosome:R64-1-1:II:762784:764697:-1 gene:YBR280C transcript:YBR280C description:F-Box protein involved in proteasome-dependent degradation of Aah1p during entry of cells into quiescence\x3b interacts with Skp1	1	5	5	5	2	3	4	3	4	3	4	4	2	3	4	3	4	3	4	4	2	3	4	3	4	3	4	4	7.5	7.5	7.5	70.495	637	637	0	7.9901	By matching	By MS/MS	By MS/MS	By MS/MS	By MS/MS	By MS/MS	By MS/MS	By MS/MS
YBR281C	YBR281C	13	13	13	>YBR281C pep:known chromosome:R64-1-1:II:764970:767606:-1 gene:YBR281C transcript:YBR281C description:Probable di- and tri-peptidase\x3b forms a complex with Dug1p and Dug3p to degrade glutathione (GSH) and other peptides containing a gamma-glu-X bond in	1	13	13	13	8	8	10	10	8	10	9	8	8	8	10	10	8	10	9	8	8	8	10	10	8	10	9	8	17.7	17.7	17.7	98.07	878	878	0	72.933	By MS/MS	By MS/MS	By MS/MS	By MS/MS	By MS/MS	By MS/MS	By MS/MS	By MS/MS
YBR282W	YBR282W	4	4	4	>YBR282W pep:known chromosome:R64-1-1:II:768240:768680:1 gene:YBR282W transcript:YBR282W description:Mitochondrial ribosomal protein of the large subunit	1	4	4	4	2	0	0	1	3	3	1	3	2	0	0	1	3	3	1	3	2	0	0	1	3	3	1	3	26	26	26	16.492	146	146	0	13.257	By MS/MS	By matching	By matching	By MS/MS	By MS/MS	By MS/MS	By MS/MS	By MS/MS
YBR283C	YBR283C	4	4	4	>YBR283C pep:known chromosome:R64-1-1:II:768943:770415:-1 gene:YBR283C transcript:YBR283C description:Subunit of the Ssh1 translocon complex\x3b Sec61p homolog involved in co-translational pathway of protein translocation\x3b not essential	1	4	4	4	2	4	4	4	3	3	4	2	2	4	4	4	3	3	4	2	2	4	4	4	3	3	4	2	9.2	9.2	9.2	53.311	490	490	0	33.643	By MS/MS	By MS/MS	By MS/MS	By MS/MS	By MS/MS	By MS/MS	By MS/MS	By MS/MS
YBR286W	YBR286W	13	13	13	>YBR286W pep:known chromosome:R64-1-1:II:774700:776313:1 gene:YBR286W transcript:YBR286W description:Vacuolar aminopeptidase Y, processed to mature form by Prb1p	1	13	13	13	13	10	12	11	11	13	12	10	13	10	12	11	11	13	12	10	13	10	12	11	11	13	12	10	23.3	23.3	23.3	60.137	537	537	0	260.56	By MS/MS	By MS/MS	By MS/MS	By MS/MS	By MS/MS	By MS/MS	By MS/MS	By MS/MS
YBR287W	YBR287W	3	3	3	>YBR287W pep:known chromosome:R64-1-1:II:776571:777854:1 gene:YBR287W transcript:YBR287W description:Protein of unknown function\x3b green fluorescent protein (GFP)-fusion protein localizes to the ER\x3b YBR287W is not an essential gene	1	3	3	3	3	2	3	3	1	2	2	3	3	2	3	3	1	2	2	3	3	2	3	3	1	2	2	3	9.1	9.1	9.1	47.506	427	427	0	9.6534	By MS/MS	By MS/MS	By MS/MS	By MS/MS	By MS/MS	By MS/MS	By MS/MS	By MS/MS
YBR288C	YBR288C	8	8	8	>YBR288C pep:known chromosome:R64-1-1:II:778012:779463:-1 gene:YBR288C transcript:YBR288C description:Mu3-like subunit of the clathrin associated protein complex (AP-3)\x3b functions in transport of alkaline phosphatase to the vacuole via the alternate pa	1	8	8	8	4	6	7	7	5	7	6	5	4	6	7	7	5	7	6	5	4	6	7	7	5	7	6	5	19.7	19.7	19.7	54.837	483	483	0	267.87	By MS/MS	By MS/MS	By MS/MS	By MS/MS	By MS/MS	By MS/MS	By MS/MS	By MS/MS
YBR289W	YBR289W	4	4	4	>YBR289W pep:known chromosome:R64-1-1:II:779667:782384:1 gene:YBR289W transcript:YBR289W description:Subunit of the SWI/SNF chromatin remodeling complex involved in transcriptional regulation\x3b functions interdependently in transcriptional activation wi	1	4	4	4	2	3	4	3	3	2	4	2	2	3	4	3	3	2	4	2	2	3	4	3	3	2	4	2	5.6	5.6	5.6	102.54	905	905	0	52.934	By MS/MS	By MS/MS	By MS/MS	By MS/MS	By MS/MS	By MS/MS	By MS/MS	By MS/MS
YBR291C	YBR291C	8	8	8	>YBR291C pep:known chromosome:R64-1-1:II:783673:784572:-1 gene:YBR291C transcript:YBR291C description:Mitochondrial inner membrane citrate transporter, member of the mitochondrial carrier family	1	8	8	8	5	6	6	7	5	5	6	8	5	6	6	7	5	5	6	8	5	6	6	7	5	5	6	8	25.4	25.4	25.4	32.173	299	299	0	30.762	By MS/MS	By MS/MS	By MS/MS	By MS/MS	By MS/MS	By MS/MS	By MS/MS	By MS/MS
YCL001W	YCL001W	6	6	6	>YCL001W pep:known chromosome:R64-1-1:III:111916:112482:1 gene:YCL001W transcript:YCL001W description:Protein involved in retention of membrane proteins, including Sec12p, in the ER\x3b localized to Golgi\x3b functions as a retrieval receptor in returning	1	6	6	6	6	6	5	4	6	5	5	4	6	6	5	4	6	5	5	4	6	6	5	4	6	5	5	4	26.1	26.1	26.1	22.27	188	188	0	6.8775	By MS/MS	By MS/MS	By MS/MS	By MS/MS	By MS/MS	By MS/MS	By MS/MS	By MS/MS
YCL005W-A	YCL005W-A	2	2	2	>YCL005W-A pep:known chromosome:R64-1-1:III:107023:107417:1 gene:YCL005W-A transcript:YCL005W-A description:Vacuolar H+ ATPase subunit e of the V-ATPase V0 subcomplex\x3b essential for vacuolar acidification\x3b interacts with the V-ATPase assembly factor	1	2	2	2	1	2	1	2	0	1	1	0	1	2	1	2	0	1	1	0	1	2	1	2	0	1	1	0	23.3	23.3	23.3	8.381	73	73	0.0033793	2.0143	By matching	By matching	By matching	By MS/MS	By matching	By matching	By matching	By matching
YCL008C	YCL008C	3	3	3	>YCL008C pep:known chromosome:R64-1-1:III:105696:106853:-1 gene:YCL008C transcript:YCL008C description:Component of the ESCRT-I complex, which is involved in ubiquitin-dependent sorting of proteins into the endosome\x3b homologous to the mouse and human T	1	3	3	3	3	2	3	2	2	2	3	2	3	2	3	2	2	2	3	2	3	2	3	2	2	2	3	2	10.1	10.1	10.1	43.33	385	385	0	21.205	By MS/MS	By MS/MS	By MS/MS	By MS/MS	By MS/MS	By MS/MS	By MS/MS	By MS/MS
YCL009C	YCL009C	15	15	15	>YCL009C pep:known chromosome:R64-1-1:III:104619:105548:-1 gene:YCL009C transcript:YCL009C description:Regulatory subunit of acetolactate synthase, which catalyzes the first step of branched-chain amino acid biosynthesis\x3b enhances activity of the Ilv2p	1	15	15	15	14	13	12	13	12	13	14	12	14	13	12	13	12	13	14	12	14	13	12	13	12	13	14	12	72.5	72.5	72.5	33.986	309	309	0	323.31	By MS/MS	By MS/MS	By MS/MS	By MS/MS	By MS/MS	By MS/MS	By MS/MS	By MS/MS
YCL010C	YCL010C	4	4	4	>YCL010C pep:known chromosome:R64-1-1:III:103571:104350:-1 gene:YCL010C transcript:YCL010C description:Component of the HAT/Core module of the SAGA, SLIK, and ADA complexes\x3b HAT/Core module also contains Gcn5p, Ngg1p, and Ada2p\x3b binds methylated his	1	4	4	4	2	3	4	2	4	2	2	2	2	3	4	2	4	2	2	2	2	3	4	2	4	2	2	2	14.7	14.7	14.7	29.381	259	259	0	10.227	By MS/MS	By MS/MS	By MS/MS	By MS/MS	By MS/MS	By MS/MS	By MS/MS	By MS/MS
YCL011C	YCL011C	10	10	10	>YCL011C pep:known chromosome:R64-1-1:III:102075:103358:-1 gene:YCL011C transcript:YCL011C description:Poly(A+) RNA-binding protein, involved in the export of mRNAs from the nucleus to the cytoplasm\x3b similar to Hrb1p and Npl3p\x3b also binds single-str	1	10	10	10	6	6	7	6	4	6	5	5	6	6	7	6	4	6	5	5	6	6	7	6	4	6	5	5	26.2	26.2	26.2	48.728	427	427	0	71.928	By MS/MS	By MS/MS	By MS/MS	By MS/MS	By MS/MS	By MS/MS	By MS/MS	By MS/MS
YCL014W	YCL014W	11	11	11	>YCL014W pep:known chromosome:R64-1-1:III:96281:101191:1 gene:YCL014W transcript:YCL014W description:Protein involved in bud-site selection and required for axial budding pattern\x3b localizes with septins to bud neck in mitosis and may constitute an axia	1	11	11	11	3	6	8	5	3	4	10	5	3	6	8	5	3	4	10	5	3	6	8	5	3	4	10	5	6.2	6.2	6.2	184.72	1636	1636	0	20.77	By MS/MS	By MS/MS	By MS/MS	By MS/MS	By MS/MS	By MS/MS	By MS/MS	By MS/MS
YCL017C	YCL017C	11	11	11	>YCL017C pep:known chromosome:R64-1-1:III:92777:94270:-1 gene:YCL017C transcript:YCL017C description:Cysteine desulfurase involved in iron-sulfur cluster (Fe/S) biogenesis and in thio-modification of mitochondrial and cytoplasmic tRNAs\x3b essential prote	1	11	11	11	9	8	9	10	8	6	7	5	9	8	9	10	8	6	7	5	9	8	9	10	8	6	7	5	30	30	30	54.466	497	497	0	82.679	By MS/MS	By MS/MS	By MS/MS	By MS/MS	By MS/MS	By MS/MS	By MS/MS	By MS/MS
YCL018W	YCL018W	6	6	6	>YCL018W pep:known chromosome:R64-1-1:III:91324:92418:1 gene:YCL018W transcript:YCL018W description:Beta-isopropylmalate dehydrogenase (IMDH), catalyzes the third step in the leucine biosynthesis pathway	1	6	6	6	4	5	5	5	4	5	4	5	4	5	5	5	4	5	4	5	4	5	5	5	4	5	4	5	14.3	14.3	14.3	38.952	364	364	0	33.889	By MS/MS	By MS/MS	By MS/MS	By MS/MS	By MS/MS	By MS/MS	By MS/MS	By MS/MS
YCL019W;YDR210W-B;YGR161W-B;YFL002W-A;YOR343W-B;YLR410W-B;YOR192C-B;YCL020W;YOR192C-A;YDR261W-A;YDR210W-A;YOR343W-A;YLR410W-A;YDR034C-C;YGR161W-A;YFL002W-B;YBL100W-A	YCL019W;YDR210W-B;YGR161W-B;YFL002W-A;YOR343W-B;YLR410W-B;YOR192C-B	48;47;46;46;46;46;45;14;13;13;13;12;12;12;12;12;11	31;30;29;29;29;29;30;14;13;13;13;12;12;12;12;12;11	1;0;0;0;0;0;0;1;0;0;0;0;0;0;0;0;0	>YCL019W pep:known chromosome:R64-1-1:III:85102:90415:1 gene:YCL019W transcript:YCL019W description:Retrotransposon TYA Gag and TYB Pol genes\x3b transcribed/translated as one unit\x3b polyprotein is processed to make a nucleocapsid-like protein (Gag), re	17	48	31	1	35	38	28	31	37	39	32	34	21	24	14	19	23	25	19	21	1	1	0	0	1	1	0	0	27.4	17.2	0.7	202.09	1770	1770;1770;1770;1770;1770;1770;1770;438;438;438;438;438;438;438;438;438;438	0	218.91	By MS/MS	By MS/MS	By MS/MS	By MS/MS	By MS/MS	By MS/MS	By MS/MS	By MS/MS
YCL024W	YCL024W	5	5	5	>YCL024W pep:known chromosome:R64-1-1:III:79162:82275:1 gene:YCL024W transcript:YCL024W description:Protein kinase of the bud neck involved in the septin checkpoint, associates with septin proteins, negatively regulates Swe1p by phosphorylation, shows str	1	5	5	5	2	3	3	3	4	3	4	2	2	3	3	3	4	3	4	2	2	3	3	3	4	3	4	2	5.5	5.5	5.5	116.47	1037	1037	0	14.068	By MS/MS	By MS/MS	By MS/MS	By MS/MS	By MS/MS	By MS/MS	By MS/MS	By MS/MS
YCL025C	YCL025C	2	2	2	>YCL025C pep:known chromosome:R64-1-1:III:76018:77919:-1 gene:YCL025C transcript:YCL025C description:Low-affinity amino acid permease with broad substrate range, involved in uptake of asparagine, glutamine, and other amino acids\x3b expression is regulate	1	2	2	2	1	2	2	2	0	0	2	1	1	2	2	2	0	0	2	1	1	2	2	2	0	0	2	1	4.3	4.3	4.3	69.671	633	633	0	7.4303	By MS/MS	By MS/MS	By MS/MS	By MS/MS	By matching	By matching	By MS/MS	By MS/MS
YCL026C-A	YCL026C-A	8	8	8	>YCL026C-A pep:known chromosome:R64-1-1:III:74704:75285:-1 gene:YCL026C-A transcript:YCL026C-A description:Protein of unknown function, involved in the integration of lipid signaling pathways with cellular homeostasis\x3b expression induced in cells treat	1	8	8	8	0	0	7	4	0	0	5	3	0	0	7	4	0	0	5	3	0	0	7	4	0	0	5	3	46.1	46.1	46.1	21.232	193	193	0	40.923	By matching	By matching	By MS/MS	By MS/MS	By matching	By matching	By MS/MS	By MS/MS
YCL026C-B	YCL026C-B	4	4	4	>YCL026C-B pep:known chromosome:R64-1-1:III:73405:73986:-1 gene:YCL026C-B transcript:YCL026C-B description:Putative protein of unknown function\x3b similar to bacterial nitroreductases\x3b green fluorescent protein (GFP)-fusion protein localizes to the cy	1	4	4	4	2	3	3	3	2	2	3	3	2	3	3	3	2	2	3	3	2	3	3	3	2	2	3	3	21.8	21.8	21.8	20.994	193	193	0	9.2658	By MS/MS	By MS/MS	By MS/MS	By MS/MS	By MS/MS	By MS/MS	By MS/MS	By MS/MS
YCL028W	YCL028W	4	4	4	>YCL028W pep:known chromosome:R64-1-1:III:70150:71367:1 gene:YCL028W transcript:YCL028W description:	1	4	4	4	3	3	4	2	3	4	2	2	3	3	4	2	3	4	2	2	3	3	4	2	3	4	2	2	12.1	12.1	12.1	42.579	405	405	0	38.661	By MS/MS	By MS/MS	By MS/MS	By MS/MS	By MS/MS	By MS/MS	By MS/MS	By MS/MS
YCL030C	YCL030C	29	29	29	>YCL030C pep:known chromosome:R64-1-1:III:65934:68333:-1 gene:YCL030C transcript:YCL030C description:Multifunctional enzyme containing phosphoribosyl-ATP pyrophosphatase, phosphoribosyl-AMP cyclohydrolase, and histidinol dehydrogenase activities\x3b catal	1	29	29	29	22	17	26	23	18	15	19	16	22	17	26	23	18	15	19	16	22	17	26	23	18	15	19	16	39.4	39.4	39.4	87.72	799	799	0	323.31	By MS/MS	By MS/MS	By MS/MS	By MS/MS	By MS/MS	By MS/MS	By MS/MS	By MS/MS
YCL031C	YCL031C	12	12	12	>YCL031C pep:known chromosome:R64-1-1:III:64675:65568:-1 gene:YCL031C transcript:YCL031C description:Essential protein involved in rRNA processing and ribosome biogenesis	1	12	12	12	11	10	9	12	9	11	9	10	11	10	9	12	9	11	9	10	11	10	9	12	9	11	9	10	26.9	26.9	26.9	34.47	297	297	0	51.438	By MS/MS	By MS/MS	By MS/MS	By MS/MS	By MS/MS	By MS/MS	By MS/MS	By MS/MS
YCL032W	YCL032W	4	4	4	>YCL032W pep:known chromosome:R64-1-1:III:63441:64481:1 gene:YCL032W transcript:YCL032W description:Protein involved in mating response, invasive/filamentous growth, and osmotolerance, acts as an adaptor that links G protein-associated Cdc42p-Ste20p compl	1	4	4	4	4	2	2	4	1	2	2	3	4	2	2	4	1	2	2	3	4	2	2	4	1	2	2	3	12.4	12.4	12.4	38.97	346	346	0	8.387	By MS/MS	By MS/MS	By MS/MS	By MS/MS	By MS/MS	By MS/MS	By MS/MS	By MS/MS
YCL034W	YCL034W	4	4	4	>YCL034W pep:known chromosome:R64-1-1:III:61658:62722:1 gene:YCL034W transcript:YCL034W description:Protein of unknown function\x3b binds Las17p, which is a homolog of human Wiskott-Aldrich Syndrome protein involved in actin patch assembly and actin polym	1	4	4	4	3	4	3	2	3	4	3	2	3	4	3	2	3	4	3	2	3	4	3	2	3	4	3	2	14.4	14.4	14.4	39.872	354	354	0	130.07	By MS/MS	By MS/MS	By MS/MS	By MS/MS	By MS/MS	By MS/MS	By MS/MS	By MS/MS
YCL035C	YCL035C	3	3	3	>YCL035C pep:known chromosome:R64-1-1:III:60841:61173:-1 gene:YCL035C transcript:YCL035C description:Hydroperoxide and superoxide-radical responsive heat-stable glutathione-dependent disulfide oxidoreductase with active site cysteine pair\x3b protects cel	1	3	3	3	3	3	2	2	3	3	2	2	3	3	2	2	3	3	2	2	3	3	2	2	3	3	2	2	30	30	30	12.38	110	110	0	32.466	By MS/MS	By MS/MS	By MS/MS	By MS/MS	By MS/MS	By MS/MS	By MS/MS	By MS/MS
YCL037C	YCL037C	15	15	15	>YCL037C pep:known chromosome:R64-1-1:III:57374:58678:-1 gene:YCL037C transcript:YCL037C description:Cytoplasmic RNA-binding protein that associates with translating ribosomes\x3b involved in heme regulation of Hap1p as a component of the HMC complex, als	1	15	15	15	13	13	13	14	11	13	12	13	13	13	13	14	11	13	12	13	13	13	13	14	11	13	12	13	50.2	50.2	50.2	48.059	434	434	0	323.31	By MS/MS	By MS/MS	By MS/MS	By MS/MS	By MS/MS	By MS/MS	By MS/MS	By MS/MS
YCL039W	YCL039W	10	10	10	>YCL039W pep:known chromosome:R64-1-1:III:52645:54882:1 gene:YCL039W transcript:YCL039W description:Protein of unknown function, involved in proteasome-dependent catabolite inactivation of fructose-1,6-bisphosphatase\x3b contains six WD40 repeats\x3b comp	1	10	10	10	3	5	8	5	2	4	8	5	3	5	8	5	2	4	8	5	3	5	8	5	2	4	8	5	12.6	12.6	12.6	84.516	745	745	0	18.791	By MS/MS	By MS/MS	By MS/MS	By MS/MS	By MS/MS	By MS/MS	By MS/MS	By MS/MS
YCL040W	YCL040W	28	28	26	>YCL040W pep:known chromosome:R64-1-1:III:50838:52340:1 gene:YCL040W transcript:YCL040W description:Glucokinase, catalyzes the phosphorylation of glucose at C6 in the first irreversible step of glucose metabolism\x3b one of three glucose phosphorylating e	1	28	28	26	24	23	26	25	27	26	26	25	24	23	26	25	27	26	26	25	23	22	24	24	25	24	24	24	61.2	61.2	57	55.377	500	500	0	323.31	By MS/MS	By MS/MS	By MS/MS	By MS/MS	By MS/MS	By MS/MS	By MS/MS	By MS/MS
YCL043C	YCL043C	25	25	25	>YCL043C pep:known chromosome:R64-1-1:III:48653:50221:-1 gene:YCL043C transcript:YCL043C description:Protein disulfide isomerase\x3b multifunctional protein resident in the endoplasmic reticulum lumen, essential for the formation of disulfide bonds in sec	1	25	25	25	22	20	24	22	24	25	16	20	22	20	24	22	24	25	16	20	22	20	24	22	24	25	16	20	50	50	50	58.226	522	522	0	323.31	By MS/MS	By MS/MS	By MS/MS	By MS/MS	By MS/MS	By MS/MS	By MS/MS	By MS/MS
YCL044C	YCL044C	13	13	13	>YCL044C pep:known chromosome:R64-1-1:III:47111:48364:-1 gene:YCL044C transcript:YCL044C description:Subunit of the mitochondrial (mt) i-AAA protease supercomplex, which degrades misfolded mitochondrial proteins\x3b forms a subcomplex with Mgr3p that bind	1	13	13	13	10	10	11	9	10	9	10	9	10	10	11	9	10	9	10	9	10	10	11	9	10	9	10	9	34.8	34.8	34.8	47.156	417	417	0	106.28	By MS/MS	By MS/MS	By MS/MS	By MS/MS	By MS/MS	By MS/MS	By MS/MS	By MS/MS
YCL045C	YCL045C	15	15	15	>YCL045C pep:known chromosome:R64-1-1:III:44623:46905:-1 gene:YCL045C transcript:YCL045C description:Member of a transmembrane complex required for efficient folding of proteins in the ER\x3b null mutant displays induction of the unfolded protein response	1	15	15	15	10	11	13	13	13	13	11	11	10	11	13	13	13	13	11	11	10	11	13	13	13	13	11	11	22.2	22.2	22.2	87.18	760	760	0	106.2	By MS/MS	By MS/MS	By MS/MS	By MS/MS	By MS/MS	By MS/MS	By MS/MS	By MS/MS
YCL047C	YCL047C	8	8	8	>YCL047C pep:known chromosome:R64-1-1:III:43661:44437:-1 gene:YCL047C transcript:YCL047C description:Protein involved in the filamentation pathway\x3b interacts physically with Kss1p and suppresses the filamentation defect of a kss1 deletion	1	8	8	8	5	6	6	8	8	7	5	7	5	6	6	8	8	7	5	7	5	6	6	8	8	7	5	7	34.1	34.1	34.1	29.673	258	258	0	54.093	By MS/MS	By MS/MS	By MS/MS	By MS/MS	By MS/MS	By MS/MS	By MS/MS	By MS/MS
YCL050C	YCL050C	14	14	14	>YCL050C pep:known chromosome:R64-1-1:III:37836:38801:-1 gene:YCL050C transcript:YCL050C description:Diadenosine 5,5-P1,P4-tetraphosphate phosphorylase I (AP4A phosphorylase), involved in catabolism of bis(5-nucleosidyl) tetraphosphates\x3b has simila	1	14	14	14	8	11	11	8	10	12	9	8	8	11	11	8	10	12	9	8	8	11	11	8	10	12	9	8	62.9	62.9	62.9	36.492	321	321	0	218.08	By MS/MS	By MS/MS	By MS/MS	By MS/MS	By MS/MS	By MS/MS	By MS/MS	By MS/MS
YCL052C	YCL052C	6	6	6	>YCL052C pep:known chromosome:R64-1-1:III:34143:35393:-1 gene:YCL052C transcript:YCL052C description:Essential component of glycosylphosphatidylinositol-mannosyltransferase I, required for the autocatalytic post-translational processing of the protease B	1	6	6	6	5	5	6	5	4	5	4	2	5	5	6	5	4	5	4	2	5	5	6	5	4	5	4	2	18.8	18.8	18.8	47.923	416	416	0	49.126	By MS/MS	By MS/MS	By MS/MS	By MS/MS	By MS/MS	By MS/MS	By MS/MS	By MS/MS
YCL054W	YCL054W	7	7	7	>YCL054W pep:known chromosome:R64-1-1:III:31449:33974:1 gene:YCL054W transcript:YCL054W description:AdoMet-dependent methyltransferase involved in rRNA processing and 60S ribosomal subunit maturation\x3b methylates G2922 in the tRNA docking site of the la	1	7	7	7	4	3	2	2	3	5	6	3	4	3	2	2	3	5	6	3	4	3	2	2	3	5	6	3	7.7	7.7	7.7	96.484	841	841	0	6.7246	By MS/MS	By matching	By MS/MS	By matching	By MS/MS	By MS/MS	By MS/MS	By MS/MS
YCL055W	YCL055W	7	7	7	>YCL055W pep:known chromosome:R64-1-1:III:27929:28936:1 gene:YCL055W transcript:YCL055W description:Transcription factor required for gene regulation in response to pheromones\x3b also required during meiosis\x3b exists in two forms, a slower-migrating fo	1	7	7	7	3	4	3	5	5	5	6	6	3	4	3	5	5	5	6	6	3	4	3	5	5	5	6	6	22.1	22.1	22.1	38.672	335	335	0	16.086	By MS/MS	By MS/MS	By MS/MS	By MS/MS	By MS/MS	By MS/MS	By MS/MS	By MS/MS
YCL057C-A	YCL057C-A	4	4	4	>YCL057C-A pep:known chromosome:R64-1-1:III:24032:24325:-1 gene:YCL057C-A transcript:YCL057C-A description:Mitochondrial protein essential for proper inner membrane organization\x3b conserved component of the mitochondrial inner membrane organizing system	1	4	4	4	4	4	4	4	3	4	3	4	4	4	4	4	3	4	3	4	4	4	4	4	3	4	3	4	48.5	48.5	48.5	10.408	97	97	0	24.803	By MS/MS	By MS/MS	By MS/MS	By MS/MS	By MS/MS	By MS/MS	By MS/MS	By MS/MS
YCL057W	YCL057W	26	26	26	>YCL057W pep:known chromosome:R64-1-1:III:24768:26906:1 gene:YCL057W transcript:YCL057W description:Zinc metalloendopeptidase, found in the cytoplasm and intermembrane space of mitochondria\x3b with Cym1p, involved in degradation of mitochondrial proteins	1	26	26	26	18	16	20	21	17	20	20	19	18	16	20	21	17	20	20	19	18	16	20	21	17	20	20	19	44.2	44.2	44.2	81.933	712	712	0	196.94	By MS/MS	By MS/MS	By MS/MS	By MS/MS	By MS/MS	By MS/MS	By MS/MS	By MS/MS
YCL059C	YCL059C	14	14	14	>YCL059C pep:known chromosome:R64-1-1:III:22429:23379:-1 gene:YCL059C transcript:YCL059C description:Essential nucleolar protein required for the synthesis of 18S rRNA and for the assembly of 40S ribosomal subunit	1	14	14	14	13	12	10	12	10	9	10	10	13	12	10	12	10	9	10	10	13	12	10	12	10	9	10	10	40.2	40.2	40.2	37.159	316	316	0	45.877	By MS/MS	By MS/MS	By MS/MS	By MS/MS	By MS/MS	By MS/MS	By MS/MS	By MS/MS
YCL064C	YCL064C	12	12	12	>YCL064C pep:known chromosome:R64-1-1:III:15798:16880:-1 gene:YCL064C transcript:YCL064C description:Catabolic L-serine (L-threonine) deaminase, catalyzes the degradation of both L-serine and L-threonine\x3b required to use serine or threonine as the sole	1	12	12	12	10	10	12	11	9	7	11	6	10	10	12	11	9	7	11	6	10	10	12	11	9	7	11	6	41.4	41.4	41.4	39.301	360	360	0	308.64	By MS/MS	By MS/MS	By MS/MS	By MS/MS	By MS/MS	By MS/MS	By MS/MS	By MS/MS
YCR039C;YCL067C;YCR096C	YCR039C;YCL067C	3;3;1	3;3;1	3;3;1	>YCR039C pep:known chromosome:R64-1-1:III:199546:200178:-1 gene:YCR039C transcript:YCR039C description:Homeobox-domain protein that, with Mcm1p, represses a-specific genes in haploids\x3b acts with A1p to repress transcription of haploid-specific genes in	3	3	3	3	3	3	2	2	1	0	0	0	3	3	2	2	1	0	0	0	3	3	2	2	1	0	0	0	15.2	15.2	15.2	24.282	210	210;210;119	0.00058599	2.6363	By MS/MS	By MS/MS	By MS/MS	By MS/MS	By matching	By matching	By matching	By matching
YCR002C	YCR002C	15	15	15	>YCR002C pep:known chromosome:R64-1-1:III:117380:118348:-1 gene:YCR002C transcript:YCR002C description:Component of the septin ring that is required for cytokinesis\x3b septins are GTP-binding proteins that assemble into rod-like hetero-oligomers that can	1	15	15	15	14	11	13	13	13	13	10	13	14	11	13	13	13	13	10	13	14	11	13	13	13	13	10	13	59.9	59.9	59.9	37.024	322	322	0	254.21	By MS/MS	By MS/MS	By MS/MS	By MS/MS	By MS/MS	By MS/MS	By MS/MS	By MS/MS
YCR004C	YCR004C	14	14	13	>YCR004C pep:known chromosome:R64-1-1:III:119575:120318:-1 gene:YCR004C transcript:YCR004C description:Protein of unknown function, has sequence and structural similarity to flavodoxins\x3b predicted to be palmitoylated\x3b the authentic, non-tagged prote	1	14	14	13	14	13	14	13	11	10	13	13	14	13	14	13	11	10	13	13	13	12	13	12	10	10	12	12	72.5	72.5	69.6	26.35	247	247	0	255.83	By MS/MS	By MS/MS	By MS/MS	By MS/MS	By MS/MS	By MS/MS	By MS/MS	By MS/MS
YCR005C	YCR005C	16	14	13	>YCR005C pep:known chromosome:R64-1-1:III:120946:122328:-1 gene:YCR005C transcript:YCR005C description:Citrate synthase, catalyzes the condensation of acetyl coenzyme A and oxaloacetate to form citrate, peroxisomal isozyme involved in glyoxylate cycle\x3b	1	16	14	13	15	14	16	14	13	13	15	13	13	13	14	12	12	11	13	11	12	12	13	11	11	10	12	10	47	41.1	38.7	51.413	460	460	0	122.76	By MS/MS	By MS/MS	By MS/MS	By MS/MS	By MS/MS	By MS/MS	By MS/MS	By MS/MS
YCR009C	YCR009C	13	13	13	>YCR009C pep:known chromosome:R64-1-1:III:130745:131542:-1 gene:YCR009C transcript:YCR009C description:Amphiphysin-like lipid raft protein\x3b interacts with Rvs167p and regulates polarization of the actin cytoskeleton, endocytosis, cell polarity, cell fu	1	13	13	13	10	10	11	10	11	12	11	10	10	10	11	10	11	12	11	10	10	10	11	10	11	12	11	10	44.2	44.2	44.2	30.25	265	265	0	95.742	By MS/MS	By MS/MS	By MS/MS	By MS/MS	By MS/MS	By MS/MS	By MS/MS	By MS/MS
YCR011C	YCR011C	11	11	11	>YCR011C pep:known chromosome:R64-1-1:III:133724:136873:-1 gene:YCR011C transcript:YCR011C description:Putative ATP-dependent permease of the ABC transporter family of proteins	1	11	11	11	8	10	9	10	9	9	10	8	8	10	9	10	9	9	10	8	8	10	9	10	9	9	10	8	11.5	11.5	11.5	117.23	1049	1049	0	14.585	By MS/MS	By MS/MS	By MS/MS	By MS/MS	By MS/MS	By MS/MS	By MS/MS	By MS/MS
YCR012W	YCR012W	59	59	59	>YCR012W pep:known chromosome:R64-1-1:III:137746:138996:1 gene:YCR012W transcript:YCR012W description:3-phosphoglycerate kinase, catalyzes transfer of high-energy phosphoryl groups from the acyl phosphate of 1,3-bisphosphoglycerate to ADP to produce ATP\x	1	59	59	59	55	52	54	52	54	58	51	54	55	52	54	52	54	58	51	54	55	52	54	52	54	58	51	54	89.2	89.2	89.2	44.738	416	416	0	323.31	By MS/MS	By MS/MS	By MS/MS	By MS/MS	By MS/MS	By MS/MS	By MS/MS	By MS/MS
YCR015C	YCR015C	3	3	3	>YCR015C pep:known chromosome:R64-1-1:III:141217:142170:-1 gene:YCR015C transcript:YCR015C description:Putative protein of unknown function\x3b YCR015C is not an essential gene	1	3	3	3	3	3	3	3	3	3	3	3	3	3	3	3	3	3	3	3	3	3	3	3	3	3	3	3	12	12	12	36.278	317	317	0	107.73	By MS/MS	By MS/MS	By MS/MS	By MS/MS	By MS/MS	By MS/MS	By MS/MS	By MS/MS
YCR016W	YCR016W	3	3	3	>YCR016W pep:known chromosome:R64-1-1:III:143634:144506:1 gene:YCR016W transcript:YCR016W description:Putative protein of unknown function\x3b green fluorescent protein (GFP)-fusion protein localizes to the nucleolus and nucleus\x3b predicted to be involv	1	3	3	3	2	2	2	2	2	2	2	3	2	2	2	2	2	2	2	3	2	2	2	2	2	2	2	3	13.1	13.1	13.1	33.593	290	290	0	10.745	By MS/MS	By MS/MS	By MS/MS	By MS/MS	By MS/MS	By MS/MS	By MS/MS	By MS/MS
YCR026C	YCR026C	3	3	3	>YCR026C pep:known chromosome:R64-1-1:III:164111:166339:-1 gene:YCR026C transcript:YCR026C description:Nucleotide pyrophosphatase/phosphodiesterase family member\x3b mediates extracellular nucleotide phosphate hydrolysis along with Npp2p and Pho5p\x3b act	1	3	3	3	1	1	1	1	2	2	3	2	1	1	1	1	2	2	3	2	1	1	1	1	2	2	3	2	5.3	5.3	5.3	84.733	742	742	0	7.1409	By matching	By MS/MS	By MS/MS	By MS/MS	By MS/MS	By MS/MS	By MS/MS	By MS/MS
YCR027C	YCR027C	5	5	5	>YCR027C pep:known chromosome:R64-1-1:III:167370:167999:-1 gene:YCR027C transcript:YCR027C description:Putative Rheb-related GTPase involved in regulating canavanine resistance and arginine uptake\x3b member of the Ras superfamily of G-proteins	1	5	5	5	3	3	3	2	4	2	3	4	3	3	3	2	4	2	3	4	3	3	3	2	4	2	3	4	17.7	17.7	17.7	23.338	209	209	0	21.009	By MS/MS	By MS/MS	By MS/MS	By MS/MS	By MS/MS	By MS/MS	By MS/MS	By MS/MS
YCR028C-A	YCR028C-A	6	6	6	>YCR028C-A pep:known chromosome:R64-1-1:III:172950:173440:-1 gene:YCR028C-A transcript:YCR028C-A description:Single-stranded DNA-binding protein essential for mitochondrial genome maintenance\x3b involved in mitochondrial DNA replication	1	6	6	6	5	4	4	3	3	3	2	3	5	4	4	3	3	3	2	3	5	4	4	3	3	3	2	3	46.7	46.7	46.7	15.386	135	135	0	44.366	By MS/MS	By MS/MS	By MS/MS	By MS/MS	By MS/MS	By MS/MS	By MS/MS	By MS/MS
YCR030C	YCR030C	31	31	31	>YCR030C pep:known chromosome:R64-1-1:III:173826:176438:-1 gene:YCR030C transcript:YCR030C description:Protein of unknown function that is involved in endocytic site formation\x3b may regulate assembly and disassembly of the septin ring\x3b colocalizes an	1	31	31	31	26	25	24	27	26	28	23	25	26	25	24	27	26	28	23	25	26	25	24	27	26	28	23	25	38.4	38.4	38.4	96.136	870	870	0	218.83	By MS/MS	By MS/MS	By MS/MS	By MS/MS	By MS/MS	By MS/MS	By MS/MS	By MS/MS
YCR031C	YCR031C	14	14	1	>YCR031C pep:known chromosome:R64-1-1:III:177500:178220:-1 gene:YCR031C transcript:YCR031C description:Ribosomal protein 59 of the small subunit, required for ribosome assembly and 20S pre-rRNA processing\x3b mutations confer cryptopleurine resistance\x3b	1	14	14	1	14	14	13	13	14	14	13	13	14	14	13	13	14	14	13	13	1	1	1	1	1	1	1	1	78.8	78.8	5.1	14.536	137	137	0	323.31	By MS/MS	By MS/MS	By MS/MS	By MS/MS	By MS/MS	By MS/MS	By MS/MS	By MS/MS
YCR034W	YCR034W	5	5	5	>YCR034W pep:known chromosome:R64-1-1:III:190592:191635:1 gene:YCR034W transcript:YCR034W description:Fatty acid elongase, involved in sphingolipid biosynthesis\x3b acts on fatty acids of up to 24 carbons in length\x3b mutations have regulatory effects on	1	5	5	5	4	3	3	3	0	3	3	0	4	3	3	3	0	3	3	0	4	3	3	3	0	3	3	0	19.9	19.9	19.9	40.002	347	347	0	35.057	By matching	By MS/MS	By MS/MS	By MS/MS	By matching	By MS/MS	By MS/MS	By matching
YCR035C	YCR035C	6	6	6	>YCR035C pep:known chromosome:R64-1-1:III:191834:193018:-1 gene:YCR035C transcript:YCR035C description:Exosome non-catalytic core component\x3b involved in 3-5 RNA processing and degradation in both the nucleus and the cytoplasm\x3b has similarity to E.	1	6	6	6	4	3	5	4	5	4	4	6	4	3	5	4	5	4	4	6	4	3	5	4	5	4	4	6	12.2	12.2	12.2	44.011	394	394	0	21.059	By MS/MS	By MS/MS	By MS/MS	By MS/MS	By MS/MS	By MS/MS	By MS/MS	By MS/MS
YCR036W	YCR036W	12	12	12	>YCR036W pep:known chromosome:R64-1-1:III:193297:194298:1 gene:YCR036W transcript:YCR036W description:Putative ribokinase	1	12	12	12	8	10	10	11	11	10	10	11	8	10	10	11	11	10	10	11	8	10	10	11	11	10	10	11	39.6	39.6	39.6	36.924	333	333	0	87.956	By MS/MS	By MS/MS	By MS/MS	By MS/MS	By MS/MS	By MS/MS	By MS/MS	By MS/MS
YCR046C	YCR046C	7	7	7	>YCR046C pep:known chromosome:R64-1-1:III:209914:210423:-1 gene:YCR046C transcript:YCR046C description:Mitochondrial ribosomal protein of the large subunit, required for respiration and for maintenance of the mitochondrial genome	1	7	7	7	5	7	4	4	7	7	5	4	5	7	4	4	7	7	5	4	5	7	4	4	7	7	5	4	30.8	30.8	30.8	19.393	169	169	0	24.797	By MS/MS	By MS/MS	By MS/MS	By MS/MS	By MS/MS	By MS/MS	By MS/MS	By MS/MS
YCR047C	YCR047C	4	4	4	>YCR047C pep:known chromosome:R64-1-1:III:210718:211545:-1 gene:YCR047C transcript:YCR047C description:Methyltransferase, methylates residue G1575 of 18S rRNA\x3b required for rRNA processing and nuclear export of 40S ribosomal subunits independently of m	1	4	4	4	4	2	2	1	2	2	2	2	4	2	2	1	2	2	2	2	4	2	2	1	2	2	2	2	13.1	13.1	13.1	30.742	275	275	0	4.3838	By MS/MS	By MS/MS	By MS/MS	By matching	By MS/MS	By MS/MS	By MS/MS	By MS/MS
YCR051W	YCR051W	3	3	3	>YCR051W pep:known chromosome:R64-1-1:III:214071:214739:1 gene:YCR051W transcript:YCR051W description:Putative protein of unknown function\x3b green fluorescent protein (GFP)-fusion protein localizes to the cytoplasm and nucleus\x3b contains ankyrin (Ank)	1	3	3	3	2	1	1	1	1	1	1	3	2	1	1	1	1	1	1	3	2	1	1	1	1	1	1	3	19.8	19.8	19.8	24.694	222	222	0	11.594	By MS/MS	By MS/MS	By MS/MS	By MS/MS	By MS/MS	By MS/MS	By MS/MS	By MS/MS
YCR052W	YCR052W	10	10	10	>YCR052W pep:known chromosome:R64-1-1:III:214994:216445:1 gene:YCR052W transcript:YCR052W description:Component of the RSC chromatin remodeling complex\x3b essential for mitotic growth\x3b homolog of SWI/SNF subunit Swp73p	1	10	10	10	8	8	9	8	8	7	9	9	8	8	9	8	8	7	9	9	8	8	9	8	8	7	9	9	21.1	21.1	21.1	54.164	483	483	0	80.161	By MS/MS	By MS/MS	By MS/MS	By MS/MS	By MS/MS	By MS/MS	By MS/MS	By MS/MS
YCR053W	YCR053W	39	39	39	>YCR053W pep:known chromosome:R64-1-1:III:216697:218241:1 gene:YCR053W transcript:YCR053W description:Threonine synthase, conserved protein that catalyzes formation of threonine from O-phosphohomoserine\x3b expression is regulated by the GCN4-mediated gen	1	39	39	39	38	37	37	37	37	38	33	33	38	37	37	37	37	38	33	33	38	37	37	37	37	38	33	33	67.7	67.7	67.7	57.474	514	514	0	323.31	By MS/MS	By MS/MS	By MS/MS	By MS/MS	By MS/MS	By MS/MS	By MS/MS	By MS/MS
YCR054C	YCR054C	8	8	8	>YCR054C pep:known chromosome:R64-1-1:III:218376:220067:-1 gene:YCR054C transcript:YCR054C description:Essential protein of unknown function\x3b with orthologs in Ashbya gossypii and Candida albicans\x3b similar to human ATXN10, mutations in which cause s	1	8	8	8	6	6	7	6	6	7	6	7	6	6	7	6	6	7	6	7	6	6	7	6	6	7	6	7	11.7	11.7	11.7	65.205	563	563	0	20.404	By MS/MS	By MS/MS	By MS/MS	By MS/MS	By MS/MS	By MS/MS	By MS/MS	By MS/MS
YCR057C	YCR057C	21	21	21	>YCR057C pep:known chromosome:R64-1-1:III:220457:223228:-1 gene:YCR057C transcript:YCR057C description:Conserved 90S pre-ribosomal component essential for proper endonucleolytic cleavage of the 35 S rRNA precursor at A0, A1, and A2 sites\x3b contains eigh	1	21	21	21	17	15	18	19	14	13	16	16	17	15	18	19	14	13	16	16	17	15	18	19	14	13	16	16	19.9	19.9	19.9	103.98	923	923	0	146.97	By MS/MS	By MS/MS	By MS/MS	By MS/MS	By MS/MS	By MS/MS	By MS/MS	By MS/MS
YCR059C	YCR059C	4	4	4	>YCR059C pep:known chromosome:R64-1-1:III:223454:224230:-1 gene:YCR059C transcript:YCR059C description:Protein that inhibits activation of Gcn2p, an eIF2 alpha subunit protein kinase, by competing for Gcn1p binding, thus impacting gene expression in respo	1	4	4	4	3	3	3	2	3	3	4	4	3	3	3	2	3	3	4	4	3	3	3	2	3	3	4	4	14.3	14.3	14.3	29.017	258	258	0	14.139	By MS/MS	By MS/MS	By MS/MS	By MS/MS	By MS/MS	By MS/MS	By MS/MS	By MS/MS
YCR060W	YCR060W	3	3	3	>YCR060W pep:known chromosome:R64-1-1:III:224399:224734:1 gene:YCR060W transcript:YCR060W description:HSP90 cofactor\x3b interacts with Hsp82p, Pih1p, Rvb1 and Rvb2, contains a single TPR domain with at least two TPR motifs	1	3	3	3	1	1	1	1	2	3	2	1	1	1	1	1	2	3	2	1	1	1	1	1	2	3	2	1	33.3	33.3	33.3	12.511	111	111	0	47.869	By MS/MS	By MS/MS	By MS/MS	By MS/MS	By MS/MS	By MS/MS	By MS/MS	By MS/MS
YCR067C	YCR067C	5	5	5	>YCR067C pep:known chromosome:R64-1-1:III:233125:236322:-1 gene:YCR067C transcript:YCR067C description:Integral endoplasmic reticulum membrane protein that stimulates Sar1p GTPase activity\x3b involved in COPII vesicle budding through disassociation of co	1	5	5	5	2	1	3	2	0	2	4	2	2	1	3	2	0	2	4	2	2	1	3	2	0	2	4	2	3.8	3.8	3.8	114.08	1065	1065	0	3.245	By matching	By MS/MS	By MS/MS	By MS/MS	By matching	By MS/MS	By MS/MS	By MS/MS
YCR069W	YCR069W	4	4	4	>YCR069W pep:known chromosome:R64-1-1:III:239055:240011:1 gene:YCR069W transcript:YCR069W description:Peptidyl-prolyl cis-trans isomerase (cyclophilin), catalyzes the cis-trans isomerization of peptide bonds N-terminal to proline residues\x3b has a potent	1	4	4	4	2	3	2	1	2	2	3	2	2	3	2	1	2	2	3	2	2	3	2	1	2	2	3	2	20.8	20.8	20.8	35.779	318	318	0	51.857	By MS/MS	By MS/MS	By MS/MS	By MS/MS	By MS/MS	By MS/MS	By MS/MS	By MS/MS
YCR071C	YCR071C	6	6	6	>YCR071C pep:known chromosome:R64-1-1:III:240103:240543:-1 gene:YCR071C transcript:YCR071C description:Mitochondrial ribosomal protein of the large subunit	1	6	6	6	5	3	3	4	6	4	3	4	5	3	3	4	6	4	3	4	5	3	3	4	6	4	3	4	33.6	33.6	33.6	16.38	146	146	0	18.272	By MS/MS	By MS/MS	By MS/MS	By MS/MS	By MS/MS	By MS/MS	By MS/MS	By MS/MS
YCR072C	YCR072C	14	14	14	>YCR072C pep:known chromosome:R64-1-1:III:240805:242352:-1 gene:YCR072C transcript:YCR072C description:WD-repeat protein involved in ribosome biogenesis\x3b may interact with ribosomes\x3b required for maturation and efficient intra-nuclear transport or p	1	14	14	14	12	10	12	13	3	4	12	6	12	10	12	13	3	4	12	6	12	10	12	13	3	4	12	6	28.9	28.9	28.9	57.025	515	515	0	84.131	By MS/MS	By MS/MS	By MS/MS	By MS/MS	By MS/MS	By MS/MS	By MS/MS	By MS/MS
YCR073W-A	YCR073W-A	12	12	9	>YCR073W-A pep:known chromosome:R64-1-1:III:246963:247910:1 gene:YCR073W-A transcript:YCR073W-A description:Protein with a possible role in tRNA export\x3b shows similarity to 6-phosphogluconolactonase non-catalytic domains but does not exhibit this enzym	1	12	12	9	10	11	11	9	11	10	9	7	10	11	11	9	11	10	9	7	7	8	8	6	8	7	6	4	46.3	46.3	34.6	34.501	315	315	0	38.427	By MS/MS	By MS/MS	By MS/MS	By MS/MS	By MS/MS	By MS/MS	By MS/MS	By MS/MS
YCR077C	YCR077C	16	16	16	>YCR077C pep:known chromosome:R64-1-1:III:250238:252628:-1 gene:YCR077C transcript:YCR077C description:Topoisomerase II-associated deadenylation-dependent mRNA-decapping factor\x3b also required for faithful chromosome transmission, maintenance of rDNA lo	1	16	16	16	13	13	13	14	14	15	13	12	13	13	13	14	14	15	13	12	13	13	13	14	14	15	13	12	20.7	20.7	20.7	88.51	796	796	0	170.6	By MS/MS	By MS/MS	By MS/MS	By MS/MS	By MS/MS	By MS/MS	By MS/MS	By MS/MS
YCR083W	YCR083W	4	4	4	>YCR083W pep:known chromosome:R64-1-1:III:259578:259961:1 gene:YCR083W transcript:YCR083W description:Mitochondrial thioredoxin, highly conserved oxidoreductase required to maintain the redox homeostasis of the cell, forms the mitochondrial thioredoxin sy	1	4	4	4	3	3	3	3	4	4	3	4	3	3	3	3	4	4	3	4	3	3	3	3	4	4	3	4	28.3	28.3	28.3	14.432	127	127	0	6.6972	By MS/MS	By MS/MS	By MS/MS	By MS/MS	By MS/MS	By MS/MS	By MS/MS	By MS/MS
YCR084C	YCR084C	17	17	17	>YCR084C pep:known chromosome:R64-1-1:III:260311:262452:-1 gene:YCR084C transcript:YCR084C description:General repressor of transcription, forms complex with Cyc8p, involved in the establishment of repressive chromatin structure through interactions with	1	17	17	17	13	8	13	14	8	11	11	10	13	8	13	14	8	11	11	10	13	8	13	14	8	11	11	10	28.6	28.6	28.6	78.307	713	713	0	124.45	By MS/MS	By MS/MS	By MS/MS	By MS/MS	By MS/MS	By MS/MS	By MS/MS	By MS/MS
YCR088W	YCR088W	23	23	23	>YCR088W pep:known chromosome:R64-1-1:III:265068:266846:1 gene:YCR088W transcript:YCR088W description:Actin-binding protein of the cortical actin cytoskeleton, important for activation of the Arp2/3 complex that plays a key role actin in cytoskeleton orga	1	23	23	23	16	18	19	15	18	21	16	17	16	18	19	15	18	21	16	17	16	18	19	15	18	21	16	17	39.2	39.2	39.2	65.575	592	592	0	153.24	By MS/MS	By MS/MS	By MS/MS	By MS/MS	By MS/MS	By MS/MS	By MS/MS	By MS/MS
YCR090C	YCR090C	6	6	6	>YCR090C pep:known chromosome:R64-1-1:III:272315:272863:-1 gene:YCR090C transcript:YCR090C description:Putative protein of unknown function\x3b green fluorescent protein (GFP)-fusion protein localizes to the cytoplasm and nucleus\x3b YCR090C is not an ess	1	6	6	6	5	4	5	5	5	5	4	5	5	4	5	5	5	5	4	5	5	4	5	5	5	5	4	5	35.7	35.7	35.7	20.703	182	182	0	12.783	By MS/MS	By MS/MS	By MS/MS	By MS/MS	By MS/MS	By MS/MS	By MS/MS	By MS/MS
YCR093W	YCR093W	47	47	47	>YCR093W pep:known chromosome:R64-1-1:III:280117:286443:1 gene:YCR093W transcript:YCR093W description:Component of the CCR4-NOT complex, which has multiple roles in regulating mRNA levels including regulation of transcription and destabilizing mRNAs by de	1	47	47	47	28	35	34	31	26	28	37	28	28	35	34	31	26	28	37	28	28	35	34	31	26	28	37	28	24.5	24.5	24.5	240.28	2108	2108	0	323.01	By MS/MS	By MS/MS	By MS/MS	By MS/MS	By MS/MS	By MS/MS	By MS/MS	By MS/MS
YCR094W	YCR094W	6	6	6	>YCR094W pep:known chromosome:R64-1-1:III:286762:287937:1 gene:YCR094W transcript:YCR094W description:Endosomal protein that interacts with phospholipid flippase Drs2p\x3b interaction with Cdc50p is essential for Drs2p catalytic activity\x3b mutations aff	1	6	6	6	4	4	6	5	3	4	4	3	4	4	6	5	3	4	4	3	4	4	6	5	3	4	4	3	15.3	15.3	15.3	44.982	391	391	0	36.328	By matching	By MS/MS	By MS/MS	By MS/MS	By MS/MS	By MS/MS	By MS/MS	By MS/MS
YCR095C	YCR095C	7	7	7	>YCR095C pep:known chromosome:R64-1-1:III:288170:289258:-1 gene:YCR095C transcript:YCR095C description:Cytoplasmic protein required for replication of Brome mosaic virus in S. cerevisiae, which is a model system for studying replication of positive-strand	1	7	7	7	5	7	7	5	6	5	6	2	5	7	7	5	6	5	6	2	5	7	7	5	6	5	6	2	21.8	21.8	21.8	41.647	362	362	0	53.291	By MS/MS	By MS/MS	By MS/MS	By MS/MS	By MS/MS	By MS/MS	By MS/MS	By MS/MS
YDL001W	YDL001W	6	6	6	>YDL001W pep:known chromosome:R64-1-1:IV:447984:449276:1 gene:YDL001W transcript:YDL001W description:Cytoplasmic protein required for sporulation	1	6	6	6	4	5	5	5	4	5	3	3	4	5	5	5	4	5	3	3	4	5	5	5	4	5	3	3	14.7	14.7	14.7	49.931	430	430	0	26.263	By MS/MS	By MS/MS	By MS/MS	By MS/MS	By MS/MS	By MS/MS	By MS/MS	By MS/MS
YDL002C	YDL002C	4	4	4	>YDL002C pep:known chromosome:R64-1-1:IV:446967:447578:-1 gene:YDL002C transcript:YDL002C description:Protein related to mammalian high mobility group proteins\x3b preferentially binds DNA ends, protecting them from exonucleatic cleavage\x3b likely compon	1	4	4	4	4	4	3	3	3	3	3	2	4	4	3	3	3	3	3	2	4	4	3	3	3	3	3	2	18.7	18.7	18.7	23.857	203	203	0	13.145	By MS/MS	By MS/MS	By MS/MS	By MS/MS	By MS/MS	By MS/MS	By MS/MS	By MS/MS
YDL003W	YDL003W	8	8	8	>YDL003W pep:known chromosome:R64-1-1:IV:444683:446383:1 gene:YDL003W transcript:YDL003W description:Essential subunit of the cohesin complex required for sister chromatid cohesion in mitosis and meiosis\x3b apoptosis induces cleavage and translocation of	1	8	8	8	2	3	3	2	1	7	7	6	2	3	3	2	1	7	7	6	2	3	3	2	1	7	7	6	16.4	16.4	16.4	63.289	566	566	0	35.957	By MS/MS	By MS/MS	By MS/MS	By MS/MS	By matching	By MS/MS	By MS/MS	By MS/MS
YDL004W	YDL004W	3	2	2	>YDL004W pep:known chromosome:R64-1-1:IV:443029:443511:1 gene:YDL004W transcript:YDL004W description:Delta subunit of the central stalk of mitochondrial F1F0 ATP synthase, which is a large, evolutionarily conserved enzyme complex required for ATP synthesi	1	3	2	2	2	2	2	1	2	3	2	2	2	2	1	1	1	2	2	2	2	2	1	1	1	2	2	2	26.2	21.9	21.9	17.02	160	160	0	116	By MS/MS	By MS/MS	By MS/MS	By MS/MS	By MS/MS	By MS/MS	By MS/MS	By MS/MS
YDL007W	YDL007W	21	21	21	>YDL007W pep:known chromosome:R64-1-1:IV:438047:439360:1 gene:YDL007W transcript:YDL007W description:One of six ATPases of the 19S regulatory particle of the 26S proteasome involved in the degradation of ubiquitinated substrates\x3b required for normal pe	1	21	21	21	18	15	18	13	13	18	13	11	18	15	18	13	13	18	13	11	18	15	18	13	13	18	13	11	55.4	55.4	55.4	48.828	437	437	0	323.31	By MS/MS	By MS/MS	By MS/MS	By MS/MS	By MS/MS	By MS/MS	By MS/MS	By MS/MS
YDL010W	YDL010W	3	3	3	>YDL010W pep:known chromosome:R64-1-1:IV:432330:433025:1 gene:YDL010W transcript:YDL010W description:Cis-golgi localized monothiol glutaredoxin that binds an iron-sulfur cluster\x3b more similar in activity to dithiol than other monothiol glutaredoxins\x3	1	3	3	3	2	1	1	2	2	2	3	2	2	1	1	2	2	2	3	2	2	1	1	2	2	2	3	2	18.2	18.2	18.2	25.783	231	231	0	11.66	By MS/MS	By MS/MS	By MS/MS	By MS/MS	By MS/MS	By MS/MS	By MS/MS	By MS/MS
YDL014W	YDL014W	19	19	19	>YDL014W pep:known chromosome:R64-1-1:IV:427364:428347:1 gene:YDL014W transcript:YDL014W description:Nucleolar protein, component of the small subunit processome complex, which is required for processing of pre-18S rRNA\x3b has similarity to mammalian fib	1	19	19	19	19	18	19	18	18	17	17	16	19	18	19	18	18	17	17	16	19	18	19	18	18	17	17	16	63.3	63.3	63.3	34.465	327	327	0	323.31	By MS/MS	By MS/MS	By MS/MS	By MS/MS	By MS/MS	By MS/MS	By MS/MS	By MS/MS
YDL015C	YDL015C	6	6	6	>YDL015C pep:known chromosome:R64-1-1:IV:426002:426934:-1 gene:YDL015C transcript:YDL015C description:Enoyl reductase that catalyzes the last step in each cycle of very long chain fatty acid elongation, localizes to the ER, highly enriched in a structure	1	6	6	6	4	2	3	4	3	3	5	3	4	2	3	4	3	3	5	3	4	2	3	4	3	3	5	3	17.7	17.7	17.7	36.767	310	310	0	25.308	By MS/MS	By MS/MS	By MS/MS	By MS/MS	By MS/MS	By MS/MS	By MS/MS	By MS/MS
YDL017W	YDL017W	4	4	4	>YDL017W pep:known chromosome:R64-1-1:IV:424209:425732:1 gene:YDL017W transcript:YDL017W description:DDK (Dbf4-dependent kinase) catalytic subunit required for firing origins and replication fork progression in S phase through phosphorylation of Mcm2-7p c	1	4	4	4	3	3	3	4	3	3	4	4	3	3	3	4	3	3	4	4	3	3	3	4	3	3	4	4	10.1	10.1	10.1	58.32	507	507	0	8.28	By MS/MS	By MS/MS	By MS/MS	By MS/MS	By MS/MS	By MS/MS	By MS/MS	By MS/MS
YDL018C	YDL018C	2	2	2	>YDL018C pep:known chromosome:R64-1-1:IV:422833:423510:-1 gene:YDL018C transcript:YDL018C description:Protein with similarity to Emp24p and Erv25p, member of the p24 family involved in ER to Golgi transport	1	2	2	2	2	1	1	2	1	1	1	1	2	1	1	2	1	1	1	1	2	1	1	2	1	1	1	1	8	8	8	26.511	225	225	0	2.9183	By MS/MS	By MS/MS	By MS/MS	By MS/MS	By MS/MS	By matching	By MS/MS	By MS/MS
YDL019C	YDL019C	22	22	22	>YDL019C pep:known chromosome:R64-1-1:IV:417663:421514:-1 gene:YDL019C transcript:YDL019C description:Member of an oxysterol-binding protein family with seven members in S. cerevisiae\x3b family members have overlapping, redundant functions in sterol meta	1	22	22	22	13	14	13	12	12	13	19	13	13	14	13	12	12	13	19	13	13	14	13	12	12	13	19	13	18.6	18.6	18.6	145.79	1283	1283	0	75.796	By MS/MS	By MS/MS	By MS/MS	By MS/MS	By MS/MS	By MS/MS	By MS/MS	By MS/MS
YDL021W	YDL021W	5	5	4	>YDL021W pep:known chromosome:R64-1-1:IV:413953:414888:1 gene:YDL021W transcript:YDL021W description:Homolog of Gpm1p phosphoglycerate mutase, which converts 3-phosphoglycerate to 2-phosphoglycerate in glycolysis\x3b may be non-functional derivative of a	1	5	5	4	3	2	4	4	2	4	3	3	3	2	4	4	2	4	3	3	2	1	3	3	2	3	3	3	15.1	15.1	11.9	36.073	311	311	0	11.541	By MS/MS	By MS/MS	By MS/MS	By MS/MS	By MS/MS	By MS/MS	By MS/MS	By MS/MS
YDL022W	YDL022W	18	17	17	>YDL022W pep:known chromosome:R64-1-1:IV:411825:413000:1 gene:YDL022W transcript:YDL022W description:NAD-dependent glycerol-3-phosphate dehydrogenase, key enzyme of glycerol synthesis, essential for growth under osmotic stress\x3b expression regulated by	1	18	17	17	14	13	16	15	18	16	13	13	13	12	15	14	17	15	12	12	13	12	15	14	17	15	12	12	56.8	52.9	52.9	42.868	391	391	0	288.01	By MS/MS	By MS/MS	By MS/MS	By MS/MS	By MS/MS	By MS/MS	By MS/MS	By MS/MS
YDL027C	YDL027C	2	2	2	>YDL027C pep:known chromosome:R64-1-1:IV:403695:404957:-1 gene:YDL027C transcript:YDL027C description:Putative protein of unknown function\x3b the authentic, non-tagged protein is detected in highly purified mitochondria in high-throughput studies\x3b YDL	1	2	2	2	1	1	2	2	0	0	1	0	1	1	2	2	0	0	1	0	1	1	2	2	0	0	1	0	4	4	4	48.312	420	420	0.0068719	1.6635	By MS/MS	By matching	By MS/MS	By MS/MS	By matching	By matching	By MS/MS	By matching
YDL029W	YDL029W	17	17	17	>YDL029W pep:known chromosome:R64-1-1:IV:399340:400638:1 gene:YDL029W transcript:YDL029W description:Essential component of the Arp2/3 complex, which is a highly conserved actin nucleation center required for the motility and integrity of actin patches\x3	1	17	17	17	13	14	16	15	14	14	13	12	13	14	16	15	14	14	13	12	13	14	16	15	14	14	13	12	48.3	48.3	48.3	44.073	391	391	0	237.35	By MS/MS	By MS/MS	By MS/MS	By MS/MS	By MS/MS	By MS/MS	By MS/MS	By MS/MS
YDL031W	YDL031W	25	25	25	>YDL031W pep:known chromosome:R64-1-1:IV:394217:397204:1 gene:YDL031W transcript:YDL031W description:Putative ATP-dependent RNA helicase of the DEAD-box protein family, constituent of 66S pre-ribosomal particles\x3b essential protein involved in ribosome	1	25	25	25	20	20	16	19	20	20	19	18	20	20	16	19	20	20	19	18	20	20	16	19	20	20	19	18	24.6	24.6	24.6	112.94	995	995	0	67.864	By MS/MS	By MS/MS	By MS/MS	By MS/MS	By MS/MS	By MS/MS	By MS/MS	By MS/MS
YDL033C	YDL033C	5	5	5	>YDL033C pep:known chromosome:R64-1-1:IV:392659:393912:-1 gene:YDL033C transcript:YDL033C description:tRNA-specific 2-thiouridylase, responsible for 2-thiolation of the wobble base of mitochondrial tRNAs\x3b human ortholog is implicated in myoclonus epile	1	5	5	5	4	4	4	3	5	5	5	4	4	4	4	3	5	5	5	4	4	4	4	3	5	5	5	4	12	12	12	47.049	417	417	0	9.3843	By MS/MS	By MS/MS	By MS/MS	By MS/MS	By MS/MS	By MS/MS	By MS/MS	By MS/MS
YDL040C	YDL040C	23	23	23	>YDL040C pep:known chromosome:R64-1-1:IV:378874:381438:-1 gene:YDL040C transcript:YDL040C description:Subunit of the N-terminal acetyltransferase NatA (Nat1p, Ard1p, Nat5p)\x3b N-terminally acetylates many proteins, which influences multiple processes suc	1	23	23	23	20	16	19	18	18	20	16	19	20	16	19	18	18	20	16	19	20	16	19	18	18	20	16	19	29.2	29.2	29.2	98.904	854	854	0	236.75	By MS/MS	By MS/MS	By MS/MS	By MS/MS	By MS/MS	By MS/MS	By MS/MS	By MS/MS
YDL042C	YDL042C	7	7	5	>YDL042C pep:known chromosome:R64-1-1:IV:376757:378445:-1 gene:YDL042C transcript:YDL042C description:Conserved NAD+ dependent histone deacetylase of the Sirtuin family involved in regulation of lifespan\x3b plays roles in silencing at HML, HMR, telomeres	1	7	7	5	5	4	4	6	4	3	5	4	5	4	4	6	4	3	5	4	4	3	3	4	3	2	4	3	14.4	14.4	10.9	63.261	562	562	0	26.088	By MS/MS	By MS/MS	By MS/MS	By MS/MS	By MS/MS	By MS/MS	By MS/MS	By MS/MS
YDL043C	YDL043C	4	4	4	>YDL043C pep:known chromosome:R64-1-1:IV:375680:376480:-1 gene:YDL043C transcript:YDL043C description:Subunit of the SF3a splicing factor complex, required for spliceosome assembly	1	4	4	4	2	3	2	3	2	2	2	3	2	3	2	3	2	2	2	3	2	3	2	3	2	2	2	3	12.4	12.4	12.4	29.92	266	266	0	5.5061	By MS/MS	By MS/MS	By MS/MS	By MS/MS	By MS/MS	By MS/MS	By MS/MS	By MS/MS
YDL044C	YDL044C	8	8	8	>YDL044C pep:known chromosome:R64-1-1:IV:373967:375289:-1 gene:YDL044C transcript:YDL044C description:Mitochondrial matrix protein that interacts with an N-terminal region of mitochondrial RNA polymerase (Rpo41p) and couples RNA processing and translation	1	8	8	8	5	6	5	4	7	6	4	7	5	6	5	4	7	6	4	7	5	6	5	4	7	6	4	7	15.7	15.7	15.7	51.192	440	440	0	15.397	By MS/MS	By MS/MS	By MS/MS	By MS/MS	By MS/MS	By MS/MS	By MS/MS	By MS/MS
YDL045C	YDL045C	7	7	7	>YDL045C pep:known chromosome:R64-1-1:IV:372688:373608:-1 gene:YDL045C transcript:YDL045C description:Flavin adenine dinucleotide (FAD) synthetase, performs the second step in synthesis of FAD from riboflavin	1	7	7	7	5	6	6	3	5	4	4	4	5	6	6	3	5	4	4	4	5	6	6	3	5	4	4	4	27.1	27.1	27.1	35.546	306	306	0	56.644	By MS/MS	By MS/MS	By MS/MS	By MS/MS	By MS/MS	By MS/MS	By MS/MS	By MS/MS
YDL045W-A	YDL045W-A	2	2	2	>YDL045W-A pep:known chromosome:R64-1-1:IV:372248:372535:1 gene:YDL045W-A transcript:YDL045W-A description:Mitochondrial ribosomal protein of the small subunit\x3b contains twin cysteine-x9-cysteine motifs	1	2	2	2	1	2	2	2	2	2	2	2	1	2	2	2	2	2	2	2	1	2	2	2	2	2	2	2	17.9	17.9	17.9	10.69	95	95	0	3.4738	By matching	By MS/MS	By MS/MS	By matching	By MS/MS	By MS/MS	By MS/MS	By MS/MS
YDL047W	YDL047W	7	7	7	>YDL047W pep:known chromosome:R64-1-1:IV:369771:370706:1 gene:YDL047W transcript:YDL047W description:Type 2A-related serine-threonine phosphatase that functions in the G1/S transition of the mitotic cycle\x3b cytoplasmic and nuclear protein that modulates	1	7	7	7	6	5	7	6	6	4	6	4	6	5	7	6	6	4	6	4	6	5	7	6	6	4	6	4	24.4	24.4	24.4	35.537	311	311	0	35.545	By MS/MS	By MS/MS	By MS/MS	By MS/MS	By MS/MS	By MS/MS	By MS/MS	By MS/MS
YDL051W	YDL051W	14	14	14	>YDL051W pep:known chromosome:R64-1-1:IV:363952:364779:1 gene:YDL051W transcript:YDL051W description:RNA binding protein required for maturation of tRNA and U6 snRNA precursors\x3b acts as a molecular chaperone for RNAs transcribed by polymerase III\x3b h	1	14	14	14	13	12	13	11	10	11	8	11	13	12	13	11	10	11	8	11	13	12	13	11	10	11	8	11	54.2	54.2	54.2	32.104	275	275	0	209.58	By MS/MS	By MS/MS	By MS/MS	By MS/MS	By MS/MS	By MS/MS	By MS/MS	By MS/MS
YDL052C	YDL052C	11	11	11	>YDL052C pep:known chromosome:R64-1-1:IV:362672:363583:-1 gene:YDL052C transcript:YDL052C description:1-acyl-sn-glycerol-3-phosphate acyltransferase, catalyzes the acylation of lysophosphatidic acid to form phosphatidic acid, a key intermediate in lipid m	1	11	11	11	9	11	10	11	8	8	10	6	9	11	10	11	8	8	10	6	9	11	10	11	8	8	10	6	39.9	39.9	39.9	33.887	303	303	0	48.706	By MS/MS	By MS/MS	By MS/MS	By MS/MS	By MS/MS	By MS/MS	By MS/MS	By MS/MS
YDL053C	YDL053C	7	7	7	>YDL053C pep:known chromosome:R64-1-1:IV:361699:362256:-1 gene:YDL053C transcript:YDL053C description:Pbp1p binding protein, interacts strongly with Pab1p-binding protein 1 (Pbp1p) in the yeast two-hybrid system\x3b also interacts with Lsm12p in a copurif	1	7	7	7	5	7	5	6	6	6	5	6	5	7	5	6	6	6	5	6	5	7	5	6	6	6	5	6	39.5	39.5	39.5	19.881	185	185	0	47.094	By MS/MS	By MS/MS	By MS/MS	By MS/MS	By MS/MS	By MS/MS	By MS/MS	By MS/MS
YDL055C	YDL055C	22	22	22	>YDL055C pep:known chromosome:R64-1-1:IV:355674:356759:-1 gene:YDL055C transcript:YDL055C description:GDP-mannose pyrophosphorylase (mannose-1-phosphate guanyltransferase), synthesizes GDP-mannose from GTP and mannose-1-phosphate in cell wall biosynthesis	1	22	22	22	19	19	20	20	19	19	20	16	19	19	20	20	19	19	20	16	19	19	20	20	19	19	20	16	57.6	57.6	57.6	39.565	361	361	0	323.31	By MS/MS	By MS/MS	By MS/MS	By MS/MS	By MS/MS	By MS/MS	By MS/MS	By MS/MS
YDL056W	YDL056W	5	5	5	>YDL056W pep:known chromosome:R64-1-1:IV:352877:355378:1 gene:YDL056W transcript:YDL056W description:Transcription factor involved in regulation of cell cycle progression from G1 to S phase, forms a complex with Swi6p that binds to MluI cell cycle box reg	1	5	5	5	2	4	3	2	3	3	4	2	2	4	3	2	3	3	4	2	2	4	3	2	3	3	4	2	6.5	6.5	6.5	93.907	833	833	0	8.9537	By MS/MS	By MS/MS	By MS/MS	By MS/MS	By MS/MS	By MS/MS	By MS/MS	By MS/MS
YDL058W	YDL058W	14	14	14	>YDL058W pep:known chromosome:R64-1-1:IV:345665:351037:1 gene:YDL058W transcript:YDL058W description:Essential protein involved in the vesicle-mediated ER to Golgi transport step of secretion\x3b binds membranes and functions during vesicle docking to the	1	14	14	14	7	10	10	9	8	11	11	8	7	10	10	9	8	11	11	8	7	10	10	9	8	11	11	8	8.8	8.8	8.8	206.45	1790	1790	0	105.95	By MS/MS	By MS/MS	By MS/MS	By MS/MS	By MS/MS	By MS/MS	By MS/MS	By MS/MS
YDL060W	YDL060W	20	20	20	>YDL060W pep:known chromosome:R64-1-1:IV:341619:343985:1 gene:YDL060W transcript:YDL060W description:Protein required for processing of 20S pre-rRNA in the cytoplasm\x3b associates with pre-40S ribosomal particles\x3b inhibits the premature association of	1	20	20	20	10	10	10	13	9	13	13	13	10	10	10	13	9	13	13	13	10	10	10	13	9	13	13	13	27.7	27.7	27.7	90.746	788	788	0	64.406	By MS/MS	By MS/MS	By MS/MS	By MS/MS	By MS/MS	By MS/MS	By MS/MS	By MS/MS
YDL061C	YDL061C	8	6	6	>YDL061C pep:known chromosome:R64-1-1:IV:340628:340798:-1 gene:YDL061C transcript:YDL061C description:Protein component of the small (40S) ribosomal subunit\x3b nearly identical to Rps29Ap and has similarity to rat S29 and E. coli S14 ribosomal proteins	1	8	6	6	6	6	6	6	7	5	7	6	4	5	4	5	5	4	5	5	4	5	4	5	5	4	5	5	71.4	50	50	6.7276	56	56	0	51.67	By MS/MS	By MS/MS	By MS/MS	By MS/MS	By MS/MS	By MS/MS	By MS/MS	By MS/MS
YDL063C	YDL063C	10	10	10	>YDL063C pep:known chromosome:R64-1-1:IV:338272:340134:-1 gene:YDL063C transcript:YDL063C description:Protein required for biogenesis of the large ribosomal subunit\x3b green fluorescent protein (GFP)-fusion protein localizes to the cytoplasm and nucleus	1	10	10	10	6	8	8	6	8	8	9	7	6	8	8	6	8	8	9	7	6	8	8	6	8	8	9	7	21.5	21.5	21.5	70.164	620	620	0	66.984	By MS/MS	By MS/MS	By MS/MS	By MS/MS	By MS/MS	By MS/MS	By MS/MS	By MS/MS
YDL064W	YDL064W	9	9	9	>YDL064W pep:known chromosome:R64-1-1:IV:337487:338070:1 gene:YDL064W transcript:YDL064W description:SUMO-conjugating enzyme involved in the Smt3p conjugation pathway\x3b nuclear protein required for S- and M-phase cyclin degradation and mitotic control\x	1	9	9	9	6	5	4	5	6	5	5	7	6	5	4	5	6	5	5	7	6	5	4	5	6	5	5	7	57.3	57.3	57.3	17.911	157	157	0	55.073	By MS/MS	By MS/MS	By MS/MS	By MS/MS	By MS/MS	By MS/MS	By MS/MS	By MS/MS
YDL066W	YDL066W	30	30	27	>YDL066W pep:known chromosome:R64-1-1:IV:334835:336121:1 gene:YDL066W transcript:YDL066W description:Mitochondrial NADP-specific isocitrate dehydrogenase, catalyzes the oxidation of isocitrate to alpha-ketoglutarate\x3b not required for mitochondrial resp	1	30	30	27	27	29	28	28	26	29	25	27	27	29	28	28	26	29	25	27	24	26	25	25	23	26	22	24	62.6	62.6	59.6	48.19	428	428	0	323.31	By MS/MS	By MS/MS	By MS/MS	By MS/MS	By MS/MS	By MS/MS	By MS/MS	By MS/MS
YDL067C	YDL067C	4	4	4	>YDL067C pep:known chromosome:R64-1-1:IV:334217:334396:-1 gene:YDL067C transcript:YDL067C description:Subunit VIIa of cytochrome c oxidase, which is the terminal member of the mitochondrial inner membrane electron transport chain	1	4	4	4	3	4	4	3	4	3	4	4	3	4	4	3	4	3	4	4	3	4	4	3	4	3	4	4	35.6	35.6	35.6	6.9631	59	59	0	6.0693	By MS/MS	By MS/MS	By MS/MS	By MS/MS	By MS/MS	By MS/MS	By MS/MS	By MS/MS
YDL072C	YDL072C	4	4	4	>YDL072C pep:known chromosome:R64-1-1:IV:329836:330447:-1 gene:YDL072C transcript:YDL072C description:Protein of unknown function\x3b YET3 null mutant decreases the level of secreted invertase\x3b homolog of human BAP31 protein	1	4	4	4	4	2	3	3	1	1	1	1	4	2	3	3	1	1	1	1	4	2	3	3	1	1	1	1	16.3	16.3	16.3	22.902	203	203	0	5.3846	By MS/MS	By MS/MS	By MS/MS	By MS/MS	By MS/MS	By MS/MS	By MS/MS	By MS/MS
YDL074C	YDL074C	5	5	5	>YDL074C pep:known chromosome:R64-1-1:IV:324047:326149:-1 gene:YDL074C transcript:YDL074C description:E3 ubiquitin ligase, forms heterodimer with Rad6p to monoubiquinate histone H2B-K123, which is required for the subsequent methylation of histone H3-K4 a	1	5	5	5	4	3	3	4	3	3	2	1	4	3	3	4	3	3	2	1	4	3	3	4	3	3	2	1	6.3	6.3	6.3	80.691	700	700	0	7.1435	By MS/MS	By MS/MS	By MS/MS	By MS/MS	By MS/MS	By MS/MS	By MS/MS	By MS/MS
YDL075W	YDL075W	13	13	1	>YDL075W pep:known chromosome:R64-1-1:IV:322226:322988:1 gene:YDL075W transcript:YDL075W description:Protein component of the large (60S) ribosomal subunit, nearly identical to Rpl31Bp and has similarity to rat L31 ribosomal protein\x3b associates with th	1	13	13	1	13	13	13	13	13	13	12	12	13	13	13	13	13	13	12	12	1	1	1	1	1	1	1	1	72.6	72.6	8	12.953	113	113	0	323.31	By MS/MS	By MS/MS	By MS/MS	By MS/MS	By MS/MS	By MS/MS	By MS/MS	By MS/MS
YDL076C	YDL076C	3	3	3	>YDL076C pep:known chromosome:R64-1-1:IV:320668:321552:-1 gene:YDL076C transcript:YDL076C description:Subunit of the RPD3L complex\x3b involved in histone deacetylation	1	3	3	3	2	3	2	2	2	2	2	2	2	3	2	2	2	2	2	2	2	3	2	2	2	2	2	2	9.2	9.2	9.2	33.811	294	294	0	7.6083	By MS/MS	By MS/MS	By MS/MS	By MS/MS	By MS/MS	By MS/MS	By MS/MS	By MS/MS
YDL077C	YDL077C	6	6	6	>YDL077C pep:known chromosome:R64-1-1:IV:316971:320120:-1 gene:YDL077C transcript:YDL077C description:Vacuolar protein that plays a critical role in the tethering steps of vacuolar membrane fusion by facilitating guanine nucleotide exchange on small guano	1	6	6	6	3	3	3	5	3	2	5	4	3	3	3	5	3	2	5	4	3	3	3	5	3	2	5	4	6.4	6.4	6.4	122.88	1049	1049	0	12.041	By MS/MS	By MS/MS	By MS/MS	By MS/MS	By MS/MS	By MS/MS	By MS/MS	By MS/MS
YDL078C	YDL078C	16	16	16	>YDL078C pep:known chromosome:R64-1-1:IV:315357:316388:-1 gene:YDL078C transcript:YDL078C description:Peroxisomal malate dehydrogenase, catalyzes interconversion of malate and oxaloacetate\x3b involved in the glyoxylate cycle	1	16	16	16	14	13	15	13	13	15	14	14	14	13	15	13	13	15	14	14	14	13	15	13	13	15	14	14	48.7	48.7	48.7	37.186	343	343	0	233.98	By MS/MS	By MS/MS	By MS/MS	By MS/MS	By MS/MS	By MS/MS	By MS/MS	By MS/MS
YDL081C	YDL081C	2	2	2	>YDL081C pep:known chromosome:R64-1-1:IV:309802:310122:-1 gene:YDL081C transcript:YDL081C description:Ribosomal stalk protein P1 alpha, involved in the interaction between translational elongation factors and the ribosome\x3b accumulation of P1 in the cyt	1	2	2	2	2	1	1	2	1	1	1	1	2	1	1	2	1	1	1	1	2	1	1	2	1	1	1	1	28.3	28.3	28.3	10.908	106	106	0	3.3311	By MS/MS	By MS/MS	By MS/MS	By MS/MS	By MS/MS	By MS/MS	By MS/MS	By MS/MS
YMR143W;YDL083C	YMR143W;YDL083C	20;20	20;20	20;20	>YMR143W pep:known chromosome:R64-1-1:XIII:551928:552903:1 gene:YMR143W transcript:YMR143W description:Protein component of the small (40S) ribosomal subunit\x3b identical to Rps16Bp and has similarity to E. coli S9 and rat S16 ribosomal proteins;>YDL083	2	20	20	20	19	18	19	19	18	18	17	17	19	18	19	19	18	18	17	17	19	18	19	19	18	18	17	17	71.3	71.3	71.3	15.847	143	143;143	0	158.27	By MS/MS	By MS/MS	By MS/MS	By MS/MS	By MS/MS	By MS/MS	By MS/MS	By MS/MS
YDL084W	YDL084W	30	30	30	>YDL084W pep:known chromosome:R64-1-1:IV:305237:306577:1 gene:YDL084W transcript:YDL084W description:Component of the TREX complex required for nuclear mRNA export\x3b member of the DEAD-box RNA helicase superfamily and is involved in early and late steps	1	30	30	30	26	27	26	26	26	25	24	23	26	27	26	26	26	25	24	23	26	27	26	26	26	25	24	23	59.9	59.9	59.9	50.308	446	446	0	323.31	By MS/MS	By MS/MS	By MS/MS	By MS/MS	By MS/MS	By MS/MS	By MS/MS	By MS/MS
YDL086W	YDL086W	10	10	10	>YDL086W pep:known chromosome:R64-1-1:IV:301413:302234:1 gene:YDL086W transcript:YDL086W description:Putative protein of unknown function\x3b the authentic, non-tagged protein is detected in highly purified mitochondria in high-throughput studies\x3b YDL0	1	10	10	10	7	8	7	9	9	7	5	7	7	8	7	9	9	7	5	7	7	8	7	9	9	7	5	7	50.2	50.2	50.2	30.837	273	273	0	264.81	By MS/MS	By MS/MS	By MS/MS	By MS/MS	By MS/MS	By MS/MS	By MS/MS	By MS/MS
YDL087C	YDL087C	4	4	4	>YDL087C pep:known chromosome:R64-1-1:IV:300214:300999:-1 gene:YDL087C transcript:YDL087C description:Essential protein associated with the U1 snRNP complex\x3b splicing factor involved in recognition of 5 splice site\x3b contains two zinc finger motifs\	1	4	4	4	4	2	3	2	2	3	2	1	4	2	3	2	2	3	2	1	4	2	3	2	2	3	2	1	13.8	13.8	13.8	30.194	261	261	0	6.2236	By MS/MS	By MS/MS	By MS/MS	By MS/MS	By MS/MS	By MS/MS	By MS/MS	By MS/MS
YDL088C	YDL088C	5	5	5	>YDL088C pep:known chromosome:R64-1-1:IV:298417:300003:-1 gene:YDL088C transcript:YDL088C description:Nuclear pore complex subunit, part of a subcomplex also containing Nup53p, Nup170p, and Pse1p	1	5	5	5	4	4	3	4	3	1	4	4	4	4	3	4	3	1	4	4	4	4	3	4	3	1	4	4	9.7	9.7	9.7	58.792	528	528	0	13.676	By MS/MS	By MS/MS	By MS/MS	By MS/MS	By MS/MS	By MS/MS	By MS/MS	By MS/MS
YDL090C	YDL090C	6	6	6	>YDL090C pep:known chromosome:R64-1-1:IV:295034:296329:-1 gene:YDL090C transcript:YDL090C description:Beta subunit of the CAAX farnesyltransferase (FTase) that prenylates the a-factor mating pheromone and Ras proteins\x3b required for the membrane localiz	1	6	6	6	3	4	1	3	5	4	3	3	3	4	1	3	5	4	3	3	3	4	1	3	5	4	3	3	13.2	13.2	13.2	48.189	431	431	0	18.62	By MS/MS	By MS/MS	By MS/MS	By MS/MS	By MS/MS	By MS/MS	By MS/MS	By MS/MS
YDL091C	YDL091C	3	3	3	>YDL091C pep:known chromosome:R64-1-1:IV:293392:294759:-1 gene:YDL091C transcript:YDL091C description:UBX (ubiquitin regulatory X) domain-containing protein that interacts with Cdc48p, green fluorescent protein (GFP)-fusion protein localizes to the cytopl	1	3	3	3	2	2	3	2	3	2	3	2	2	2	3	2	3	2	3	2	2	2	3	2	3	2	3	2	6.2	6.2	6.2	52.943	455	455	0	3.6526	By MS/MS	By MS/MS	By MS/MS	By MS/MS	By MS/MS	By matching	By MS/MS	By MS/MS
YDL092W	YDL092W	8	8	8	>YDL092W pep:known chromosome:R64-1-1:IV:292781:293221:1 gene:YDL092W transcript:YDL092W description:Signal recognition particle (SRP) subunit, interacts with the RNA component of SRP to form the Alu domain, which is the region of SRP responsible for arre	1	8	8	8	6	7	8	8	8	6	7	7	6	7	8	8	8	6	7	7	6	7	8	8	8	6	7	7	42.5	42.5	42.5	16.43	146	146	0	21.159	By MS/MS	By MS/MS	By MS/MS	By MS/MS	By MS/MS	By MS/MS	By MS/MS	By MS/MS
YDL095W	YDL095W	8	8	8	>YDL095W pep:known chromosome:R64-1-1:IV:287059:289512:1 gene:YDL095W transcript:YDL095W description:Protein O-mannosyltransferase, transfers mannose from dolichyl phosphate-D-mannose to protein Ser/Thr residues\x3b 1 of 7 related proteins involved in O-g	1	8	8	8	6	7	7	8	6	6	8	7	6	7	7	8	6	6	8	7	6	7	7	8	6	6	8	7	12.2	12.2	12.2	92.674	817	817	0	83.879	By MS/MS	By MS/MS	By MS/MS	By MS/MS	By MS/MS	By MS/MS	By MS/MS	By MS/MS
YDL097C	YDL097C	17	17	17	>YDL097C pep:known chromosome:R64-1-1:IV:285391:286695:-1 gene:YDL097C transcript:YDL097C description:Essential, non-ATPase regulatory subunit of the 26S proteasome lid required for the assembly and activity of the 26S proteasome\x3b the human homolog (S9	1	17	17	17	13	14	15	13	13	12	14	13	13	14	15	13	13	12	14	13	13	14	15	13	13	12	14	13	38.9	38.9	38.9	49.773	434	434	0	104.98	By MS/MS	By MS/MS	By MS/MS	By MS/MS	By MS/MS	By MS/MS	By MS/MS	By MS/MS
YDL098C	YDL098C	3	3	3	>YDL098C pep:known chromosome:R64-1-1:IV:284581:285165:-1 gene:YDL098C transcript:YDL098C description:Component of U4/U6.U5 snRNP involved in mRNA splicing via spliceosome	1	3	3	3	2	2	2	1	2	2	1	3	2	2	2	1	2	2	1	3	2	2	2	1	2	2	1	3	20.1	20.1	20.1	22.678	194	194	0	3.559	By matching	By MS/MS	By MS/MS	By MS/MS	By MS/MS	By MS/MS	By MS/MS	By MS/MS
YDL100C	YDL100C	14	14	14	>YDL100C pep:known chromosome:R64-1-1:IV:282112:283176:-1 gene:YDL100C transcript:YDL100C description:Guanine nucleotide exchange factor for Gpa1p\x3b amplifies G protein signaling\x3b subunit of the GET complex, which is involved in Golgi to ER trafficki	1	14	14	14	13	13	13	11	12	12	9	11	13	13	13	11	12	12	9	11	13	13	13	11	12	12	9	11	47.2	47.2	47.2	39.353	354	354	0	323.31	By MS/MS	By MS/MS	By MS/MS	By MS/MS	By MS/MS	By MS/MS	By MS/MS	By MS/MS
YDL101C	YDL101C	9	9	9	>YDL101C pep:known chromosome:R64-1-1:IV:280307:281848:-1 gene:YDL101C transcript:YDL101C description:Cell-cycle checkpoint serine-threonine kinase required for DNA damage-induced transcription of certain target genes, phosphorylation of Rad55p and Sml1p,	1	9	9	9	7	5	5	6	4	4	6	5	7	5	5	6	4	4	6	5	7	5	5	6	4	4	6	5	17.9	17.9	17.9	58.632	513	513	0	33.957	By MS/MS	By MS/MS	By MS/MS	By MS/MS	By MS/MS	By MS/MS	By MS/MS	By MS/MS
YDL102W	YDL102W	10	10	10	>YDL102W pep:known chromosome:R64-1-1:IV:276872:280165:1 gene:YDL102W transcript:YDL102W description:Catalytic subunit of DNA polymerase delta\x3b required for chromosomal DNA replication during mitosis and meiosis, intragenic recombination, repair of dou	1	10	10	10	3	6	5	5	4	3	7	6	3	6	5	5	4	3	7	6	3	6	5	5	4	3	7	6	9.8	9.8	9.8	124.62	1097	1097	0	17.145	By MS/MS	By MS/MS	By MS/MS	By MS/MS	By MS/MS	By MS/MS	By MS/MS	By MS/MS
YDL103C	YDL103C	23	23	23	>YDL103C pep:known chromosome:R64-1-1:IV:275148:276581:-1 gene:YDL103C transcript:YDL103C description:UDP-N-acetylglucosamine pyrophosphorylase, catalyzes the formation of UDP-N-acetylglucosamine (UDP-GlcNAc), which is important in cell wall biosynthesis,	1	23	23	23	21	19	21	19	21	21	17	19	21	19	21	19	21	21	17	19	21	19	21	19	21	21	17	19	50.3	50.3	50.3	53.475	477	477	0	323.31	By MS/MS	By MS/MS	By MS/MS	By MS/MS	By MS/MS	By MS/MS	By MS/MS	By MS/MS
YDL105W	YDL105W	2	2	2	>YDL105W pep:known chromosome:R64-1-1:IV:272389:273597:1 gene:YDL105W transcript:YDL105W description:Component of the SMC5-SMC6 complex\x3b this complex plays a key role in the removal of X-shaped DNA structures that arise between sister chromatids during	1	2	2	2	1	1	1	2	2	2	0	0	1	1	1	2	2	2	0	0	1	1	1	2	2	2	0	0	5.2	5.2	5.2	46.12	402	402	0.0039293	1.9556	By matching	By matching	By matching	By MS/MS	By MS/MS	By matching	By matching	By matching
YDL106C	YDL106C	5	5	5	>YDL106C pep:known chromosome:R64-1-1:IV:270222:271901:-1 gene:YDL106C transcript:YDL106C description:Homeobox transcription factor\x3b regulatory targets include genes involved in phosphate metabolism\x3b binds cooperatively with Pho4p to the PHO5 promot	1	5	5	5	4	4	4	4	3	5	4	4	4	4	4	4	3	5	4	4	4	4	4	4	3	5	4	4	9.5	9.5	9.5	63.39	559	559	0	27.656	By MS/MS	By MS/MS	By MS/MS	By matching	By MS/MS	By MS/MS	By MS/MS	By MS/MS
YDL107W	YDL107W	7	7	7	>YDL107W pep:known chromosome:R64-1-1:IV:268921:269976:1 gene:YDL107W transcript:YDL107W description:Peripherally bound inner membrane protein of the mitochondrial matrix involved in membrane insertion of C-terminus of Cox2p, interacts genetically and phy	1	7	7	7	5	6	4	5	6	4	4	4	5	6	4	5	6	4	4	4	5	6	4	5	6	4	4	4	16	16	16	41.476	351	351	0	5.7388	By MS/MS	By MS/MS	By MS/MS	By MS/MS	By MS/MS	By MS/MS	By MS/MS	By MS/MS
YDL108W	YDL108W	5	5	5	>YDL108W pep:known chromosome:R64-1-1:IV:267698:268699:1 gene:YDL108W transcript:YDL108W description:Serine/threonine protein kinase, subunit of the transcription factor TFIIH\x3b involved in transcription initiation at RNA polymerase II promoters	1	5	5	5	4	4	5	5	4	3	5	4	4	4	5	5	4	3	5	4	4	4	5	5	4	3	5	4	19.3	19.3	19.3	35.247	306	306	0	12.284	By MS/MS	By MS/MS	By MS/MS	By MS/MS	By MS/MS	By MS/MS	By MS/MS	By MS/MS
YDL110C	YDL110C	2	2	2	>YDL110C pep:known chromosome:R64-1-1:IV:264512:264964:-1 gene:YDL110C transcript:YDL110C description:Protein of unknown function that associates with ribosomes\x3b heterozygous deletion demonstrated increases in chromosome instability in a rad9 deletion	1	2	2	2	2	2	2	1	2	2	1	1	2	2	2	1	2	2	1	1	2	2	2	1	2	2	1	1	14	14	14	16.771	150	150	0	23.995	By MS/MS	By MS/MS	By MS/MS	By matching	By MS/MS	By MS/MS	By matching	By MS/MS
YDL111C	YDL111C	2	2	2	>YDL111C pep:known chromosome:R64-1-1:IV:263313:264110:-1 gene:YDL111C transcript:YDL111C description:Exosome non-catalytic core component\x3b involved in 3-5 RNA processing and degradation in both the nucleus and the cytoplasm\x3b has similarity to E.	1	2	2	2	2	2	2	2	2	2	2	2	2	2	2	2	2	2	2	2	2	2	2	2	2	2	2	2	9.8	9.8	9.8	29.055	265	265	0	65.695	By MS/MS	By MS/MS	By MS/MS	By MS/MS	By MS/MS	By MS/MS	By MS/MS	By MS/MS
YDL112W	YDL112W	26	26	26	>YDL112W pep:known chromosome:R64-1-1:IV:258915:263225:1 gene:YDL112W transcript:YDL112W description:2-O-ribose methyltransferase, catalyzes the ribose methylation of the guanosine nucleotide at position 18 of tRNAs	1	26	26	26	16	12	18	20	17	15	23	20	16	12	18	20	17	15	23	20	16	12	18	20	17	15	23	20	19.4	19.4	19.4	165.05	1436	1436	0	98.727	By MS/MS	By MS/MS	By MS/MS	By MS/MS	By MS/MS	By MS/MS	By MS/MS	By MS/MS
YDL113C	YDL113C	3	3	3	>YDL113C pep:known chromosome:R64-1-1:IV:256633:258555:-1 gene:YDL113C transcript:YDL113C description:Sorting nexin family member required for the cytoplasm-to-vacuole targeting (Cvt) pathway and for endosomal sorting\x3b has a Phox homology domain that b	1	3	3	3	0	1	2	1	2	2	3	1	0	1	2	1	2	2	3	1	0	1	2	1	2	2	3	1	5.5	5.5	5.5	72.545	640	640	0	5.9122	By matching	By matching	By matching	By matching	By MS/MS	By MS/MS	By MS/MS	By MS/MS
YDL116W	YDL116W	13	13	13	>YDL116W pep:known chromosome:R64-1-1:IV:251566:253746:1 gene:YDL116W transcript:YDL116W description:Subunit of the nuclear pore complex (NPC)\x3b forms a subcomplex with Nup85p, Nup120p, Nup145p-C, Sec13p, and Seh1p that plays a role in nuclear mRNA expo	1	13	13	13	11	10	13	9	9	9	10	10	11	10	13	9	9	9	10	10	11	10	13	9	9	9	10	10	24.4	24.4	24.4	83.634	726	726	0	153.93	By MS/MS	By MS/MS	By MS/MS	By MS/MS	By MS/MS	By MS/MS	By MS/MS	By MS/MS
YDL117W	YDL117W	11	11	11	>YDL117W pep:known chromosome:R64-1-1:IV:248581:251238:1 gene:YDL117W transcript:YDL117W description:SH3-domain protein located in the mother-bud neck and the cytokinetic actin ring\x3b mutant phenotype and genetic interactions suggest a role in cytokines	1	11	11	11	4	8	6	7	4	8	7	7	4	8	6	7	4	8	7	7	4	8	6	7	4	8	7	7	13.2	13.2	13.2	100.62	885	885	0	62.015	By MS/MS	By MS/MS	By MS/MS	By MS/MS	By MS/MS	By MS/MS	By MS/MS	By MS/MS
YDL119C	YDL119C	8	8	8	>YDL119C pep:known chromosome:R64-1-1:IV:246689:247612:-1 gene:YDL119C transcript:YDL119C description:Putative mitochondrial transport protein\x3b GFP-fusion protein is induced in response to the DNA-damaging agent MMS\x3b the authentic, non-tagged protei	1	8	8	8	4	5	7	7	7	5	8	6	4	5	7	7	7	5	8	6	4	5	7	7	7	5	8	6	29	29	29	34.203	307	307	0	16.774	By MS/MS	By MS/MS	By MS/MS	By MS/MS	By MS/MS	By MS/MS	By MS/MS	By MS/MS
YDL121C	YDL121C	6	6	6	>YDL121C pep:known chromosome:R64-1-1:IV:245133:245582:-1 gene:YDL121C transcript:YDL121C description:Putative protein of unknown function\x3b green fluorescent protein (GFP)-fusion protein localizes to the endoplasmic reticulum\x3b YDL121C is not an esse	1	6	6	6	4	6	4	4	4	6	5	4	4	6	4	4	4	6	5	4	4	6	4	4	4	6	5	4	33.6	33.6	33.6	16.947	149	149	0	56.206	By MS/MS	By MS/MS	By MS/MS	By MS/MS	By MS/MS	By MS/MS	By MS/MS	By MS/MS
YDL122W	YDL122W	12	12	12	>YDL122W pep:known chromosome:R64-1-1:IV:242552:244981:1 gene:YDL122W transcript:YDL122W description:Ubiquitin-specific protease that removes ubiquitin from ubiquitinated proteins\x3b cleaves at the C terminus of ubiquitin fusions irrespective of their si	1	12	12	12	11	9	10	9	8	8	10	6	11	9	10	9	8	8	10	6	11	9	10	9	8	8	10	6	17.1	17.1	17.1	92.768	809	809	0	82.406	By MS/MS	By MS/MS	By MS/MS	By MS/MS	By MS/MS	By MS/MS	By MS/MS	By MS/MS
YDL124W	YDL124W	23	23	23	>YDL124W pep:known chromosome:R64-1-1:IV:240259:241197:1 gene:YDL124W transcript:YDL124W description:NADPH-dependent alpha-keto amide reductase\x3b reduces aromatic alpha-keto amides, aliphatic alpha-keto esters, and aromatic alpha-keto esters\x3b member	1	23	23	23	19	21	22	19	21	21	19	20	19	21	22	19	21	21	19	20	19	21	22	19	21	21	19	20	69.6	69.6	69.6	35.56	312	312	0	323.31	By MS/MS	By MS/MS	By MS/MS	By MS/MS	By MS/MS	By MS/MS	By MS/MS	By MS/MS
YDL125C	YDL125C	6	6	6	>YDL125C pep:known chromosome:R64-1-1:IV:239019:239606:-1 gene:YDL125C transcript:YDL125C description:Adenosine 5-monophosphoramidase\x3b interacts physically and genetically with Kin28p, a CDK and TFIIK subunit, and genetically with CAK1\x3b member of t	1	6	6	6	6	6	6	6	6	6	6	5	6	6	6	6	6	6	6	5	6	6	6	6	6	6	6	5	50.6	50.6	50.6	17.679	158	158	0	71.426	By MS/MS	By MS/MS	By MS/MS	By MS/MS	By MS/MS	By MS/MS	By MS/MS	By MS/MS
YDL126C	YDL126C	47	47	47	>YDL126C pep:known chromosome:R64-1-1:IV:236157:238664:-1 gene:YDL126C transcript:YDL126C description:ATPase involved in ubiquitin-mediated protein degradation\x3b Cdc48p-Npl4p-Ufd1p complex participates in ER-associated degradation (ERAD) while Cdc48p-Np	1	47	47	47	40	37	38	39	40	43	39	36	40	37	38	39	40	43	39	36	40	37	38	39	40	43	39	36	56.8	56.8	56.8	91.995	835	835	0	323.31	By MS/MS	By MS/MS	By MS/MS	By MS/MS	By MS/MS	By MS/MS	By MS/MS	By MS/MS
YDL128W	YDL128W	2	2	2	>YDL128W pep:known chromosome:R64-1-1:IV:232652:233887:1 gene:YDL128W transcript:YDL128W description:Vacuolar membrane antiporter with Ca2+/H+ and K+/H+ exchange activity, involved in control of cytosolic Ca2+ and K+ concentrations\x3b has similarity to s	1	2	2	2	2	2	2	2	0	0	2	0	2	2	2	2	0	0	2	0	2	2	2	2	0	0	2	0	6.8	6.8	6.8	44.646	411	411	0	23.344	By MS/MS	By MS/MS	By MS/MS	By MS/MS	By matching	By matching	By MS/MS	By matching
YDL130W	YDL130W	2	2	2	>YDL130W pep:known chromosome:R64-1-1:IV:229906:230527:1 gene:YDL130W transcript:YDL130W description:Ribosomal protein P1 beta, component of the ribosomal stalk, which is involved in interaction of translational elongation factors with ribosome\x3b accumu	1	2	2	2	2	1	2	1	1	1	1	1	2	1	2	1	1	1	1	1	2	1	2	1	1	1	1	1	42.5	42.5	42.5	10.667	106	106	0	43.352	By MS/MS	By MS/MS	By MS/MS	By MS/MS	By MS/MS	By MS/MS	By MS/MS	By MS/MS
YDL131W	YDL131W	27	7	7	>YDL131W pep:known chromosome:R64-1-1:IV:227393:228715:1 gene:YDL131W transcript:YDL131W description:Homocitrate synthase isozyme, catalyzes the condensation of acetyl-CoA and alpha-ketoglutarate to form homocitrate, which is the first step in the lysine	1	27	7	7	22	24	24	22	24	25	20	19	6	5	7	6	6	7	5	5	6	5	7	6	6	7	5	5	58	17	17	48.594	440	440	0	149.46	By MS/MS	By MS/MS	By MS/MS	By MS/MS	By MS/MS	By MS/MS	By MS/MS	By MS/MS
YDL132W	YDL132W	24	24	24	>YDL132W pep:known chromosome:R64-1-1:IV:224304:226751:1 gene:YDL132W transcript:YDL132W description:Cullin, structural protein of SCF complexes (which also contain Skp1p, Cdc34p, Hrt1p and an F-box protein) involved in ubiquitination\x3b SCF promotes the	1	24	24	24	21	17	19	19	16	20	22	19	21	17	19	19	16	20	22	19	21	17	19	19	16	20	22	19	28.8	28.8	28.8	93.943	815	815	0	88.546	By MS/MS	By MS/MS	By MS/MS	By MS/MS	By MS/MS	By MS/MS	By MS/MS	By MS/MS
YDL135C	YDL135C	10	10	10	>YDL135C pep:known chromosome:R64-1-1:IV:218680:219288:-1 gene:YDL135C transcript:YDL135C description:Rho GDP dissociation inhibitor involved in the localization and regulation of Cdc42p and Rho1p	1	10	10	10	9	9	9	7	7	9	8	8	9	9	9	7	7	9	8	8	9	9	9	7	7	9	8	8	63.4	63.4	63.4	23.138	202	202	0	194.85	By MS/MS	By MS/MS	By MS/MS	By MS/MS	By MS/MS	By MS/MS	By MS/MS	By MS/MS
YDL191W;YDL136W	YDL191W;YDL136W	13;13	13;13	13;13	>YDL191W pep:known chromosome:R64-1-1:IV:117664:118517:1 gene:YDL191W transcript:YDL191W description:Protein component of the large (60S) ribosomal subunit, identical to Rpl35Bp and has similarity to rat L35 ribosomal protein;>YDL136W pep:known chromosom	2	13	13	13	12	11	11	11	12	11	10	11	12	11	11	11	12	11	10	11	12	11	11	11	12	11	10	11	54.2	54.2	54.2	13.909	120	120;120	0	316.05	By MS/MS	By MS/MS	By MS/MS	By MS/MS	By MS/MS	By MS/MS	By MS/MS	By MS/MS
YDL140C	YDL140C	46	45	45	>YDL140C pep:known chromosome:R64-1-1:IV:205360:210561:-1 gene:YDL140C transcript:YDL140C description:RNA polymerase II largest subunit B220, part of central core\x3b phosphorylation of C-terminal heptapeptide repeat domain regulates association with tran	1	46	45	45	34	33	35	34	36	41	39	34	34	33	34	34	36	40	38	34	34	33	34	34	36	40	38	34	27.9	27.4	27.4	191.61	1733	1733	0	323.31	By MS/MS	By MS/MS	By MS/MS	By MS/MS	By MS/MS	By MS/MS	By MS/MS	By MS/MS
YDL141W	YDL141W	14	14	14	>YDL141W pep:known chromosome:R64-1-1:IV:203039:205111:1 gene:YDL141W transcript:YDL141W description:Biotin\x3aapoprotein ligase, covalently modifies proteins with the addition of biotin, required for acetyl-CoA carboxylase (Acc1p) holoenzyme formation	1	14	14	14	9	9	10	9	9	7	9	7	9	9	10	9	9	7	9	7	9	9	10	9	9	7	9	7	24.6	24.6	24.6	76.362	690	690	0	97.534	By MS/MS	By MS/MS	By MS/MS	By MS/MS	By MS/MS	By MS/MS	By MS/MS	By MS/MS
YDL143W	YDL143W	24	24	24	>YDL143W pep:known chromosome:R64-1-1:IV:199996:201582:1 gene:YDL143W transcript:YDL143W description:Subunit of the cytosolic chaperonin Cct ring complex, related to Tcp1p, required for the assembly of actin and tubulins in vivo	1	24	24	24	19	20	22	18	18	22	17	16	19	20	22	18	18	22	17	16	19	20	22	18	18	22	17	16	52.7	52.7	52.7	57.603	528	528	0	218.31	By MS/MS	By MS/MS	By MS/MS	By MS/MS	By MS/MS	By MS/MS	By MS/MS	By MS/MS
YDL144C	YDL144C	5	5	5	>YDL144C pep:known chromosome:R64-1-1:IV:198662:199732:-1 gene:YDL144C transcript:YDL144C description:Putative protein of unknown function\x3b green fluorescent protein (GFP)-fusion protein localizes to the cytoplasm and nucleus\x3b YDL144C is not an esse	1	5	5	5	3	2	4	4	3	3	4	3	3	2	4	4	3	3	4	3	3	2	4	4	3	3	4	3	17.7	17.7	17.7	39.782	356	356	0	46.418	By MS/MS	By MS/MS	By MS/MS	By MS/MS	By MS/MS	By MS/MS	By MS/MS	By MS/MS
YDL145C	YDL145C	40	40	40	>YDL145C pep:known chromosome:R64-1-1:IV:194571:198176:-1 gene:YDL145C transcript:YDL145C description:Alpha subunit of COPI vesicle coatomer complex, which surrounds transport vesicles in the early secretory pathway	1	40	40	40	31	30	32	31	27	29	34	29	31	30	32	31	27	29	34	29	31	30	32	31	27	29	34	29	37.7	37.7	37.7	135.61	1201	1201	0	276.17	By MS/MS	By MS/MS	By MS/MS	By MS/MS	By MS/MS	By MS/MS	By MS/MS	By MS/MS
YDL147W	YDL147W	23	23	23	>YDL147W pep:known chromosome:R64-1-1:IV:190924:192261:1 gene:YDL147W transcript:YDL147W description:Subunit of the COP9 signalosome (CSN) and non-ATPase regulatory subunit of the 26S proteasome lid, similar to mammalian p55 subunit and to another S. cere	1	23	23	23	20	21	23	20	21	17	19	17	20	21	23	20	21	17	19	17	20	21	23	20	21	17	19	17	39.3	39.3	39.3	51.768	445	445	0	162.31	By MS/MS	By MS/MS	By MS/MS	By MS/MS	By MS/MS	By MS/MS	By MS/MS	By MS/MS
YDL148C	YDL148C	13	13	13	>YDL148C pep:known chromosome:R64-1-1:IV:188154:190586:-1 gene:YDL148C transcript:YDL148C description:Nucleolar protein, forms a complex with Noc4p that mediates maturation and nuclear export of 40S ribosomal subunits\x3b also present in the small subunit	1	13	13	13	11	12	11	9	10	12	10	11	11	12	11	9	10	12	10	11	11	12	11	9	10	12	10	11	17.4	17.4	17.4	94.301	810	810	0	33.719	By MS/MS	By MS/MS	By MS/MS	By MS/MS	By MS/MS	By MS/MS	By MS/MS	By MS/MS
YDL150W	YDL150W	10	10	10	>YDL150W pep:known chromosome:R64-1-1:IV:183343:184611:1 gene:YDL150W transcript:YDL150W description:RNA polymerase III subunit C53	1	10	10	10	7	7	8	7	7	8	7	7	7	7	8	7	7	8	7	7	7	7	8	7	7	8	7	7	25.1	25.1	25.1	46.667	422	422	0	64.178	By MS/MS	By MS/MS	By MS/MS	By MS/MS	By MS/MS	By MS/MS	By MS/MS	By MS/MS
YDL153C	YDL153C	6	6	6	>YDL153C pep:known chromosome:R64-1-1:IV:181186:183018:-1 gene:YDL153C transcript:YDL153C description:Essential subunit of U3-containing Small Subunit (SSU) processome complex involved in production of 18S rRNA and assembly of small ribosomal subunit\x3b	1	6	6	6	4	2	4	3	2	3	3	2	4	2	4	3	2	3	3	2	4	2	4	3	2	3	3	2	10.5	10.5	10.5	70.259	610	610	0	9.0017	By MS/MS	By MS/MS	By MS/MS	By MS/MS	By MS/MS	By MS/MS	By MS/MS	By MS/MS
YDL155W	YDL155W	4	4	4	>YDL155W pep:known chromosome:R64-1-1:IV:176773:178056:1 gene:YDL155W transcript:YDL155W description:B-type cyclin involved in cell cycle progression\x3b activates Cdc28p to promote the G2/M transition\x3b may be involved in DNA replication and spindle as	1	4	4	4	1	3	3	2	3	1	2	2	1	3	3	2	3	1	2	2	1	3	3	2	3	1	2	2	7.5	7.5	7.5	49.475	427	427	0	5.459	By matching	By MS/MS	By MS/MS	By MS/MS	By MS/MS	By matching	By MS/MS	By MS/MS
YDL157C	YDL157C	5	5	5	>YDL157C pep:known chromosome:R64-1-1:IV:174232:174588:-1 gene:YDL157C transcript:YDL157C description:Putative protein of unknown function\x3b the authentic, non-tagged protein is detected in highly purified mitochondria in high-throughput studies	1	5	5	5	5	4	4	3	5	5	3	5	5	4	4	3	5	5	3	5	5	4	4	3	5	5	3	5	33.1	33.1	33.1	13.562	118	118	0	19.055	By MS/MS	By MS/MS	By MS/MS	By MS/MS	By MS/MS	By MS/MS	By MS/MS	By MS/MS
YDL159W	YDL159W	4	4	4	>YDL159W pep:known chromosome:R64-1-1:IV:172481:174028:1 gene:YDL159W transcript:YDL159W description:Signal transducing MAP kinase kinase involved in pheromone response, where it phosphorylates Fus3p, and in the pseudohyphal/invasive growth pathway, throu	1	4	4	4	2	1	2	3	1	1	3	1	2	1	2	3	1	1	3	1	2	1	2	3	1	1	3	1	8.5	8.5	8.5	57.708	515	515	0	4.1032	By MS/MS	By MS/MS	By MS/MS	By MS/MS	By matching	By matching	By MS/MS	By MS/MS
YDL160C	YDL160C	20	20	20	>YDL160C pep:known chromosome:R64-1-1:IV:170410:171930:-1 gene:YDL160C transcript:YDL160C description:Cytoplasmic DExD/H-box helicase, stimulates mRNA decapping\x3b coordinates distinct steps in mRNA function and decay, interacts with both the decapping a	1	20	20	20	16	17	14	16	14	15	15	15	16	17	14	16	14	15	15	15	16	17	14	16	14	15	15	15	44.5	44.5	44.5	57.543	506	506	0	323.31	By MS/MS	By MS/MS	By MS/MS	By MS/MS	By MS/MS	By MS/MS	By MS/MS	By MS/MS
YDL161W	YDL161W	7	4	4	>YDL161W pep:known chromosome:R64-1-1:IV:167714:169078:1 gene:YDL161W transcript:YDL161W description:Epsin-like protein involved in endocytosis and actin patch assembly and functionally redundant with Ent2p\x3b binds clathrin via a clathrin-binding domain	1	7	4	4	5	4	4	5	6	5	5	6	2	2	2	2	3	3	2	3	2	2	2	2	3	3	2	3	14.5	8.4	8.4	52.351	454	454	0	40.947	By MS/MS	By MS/MS	By MS/MS	By MS/MS	By MS/MS	By MS/MS	By MS/MS	By MS/MS
YDL164C	YDL164C	7	7	7	>YDL164C pep:known chromosome:R64-1-1:IV:164987:167254:-1 gene:YDL164C transcript:YDL164C description:DNA ligase found in the nucleus and mitochondria, an essential enzyme that joins Okazaki fragments during DNA replication\x3b also acts in nucleotide exc	1	7	7	7	5	5	6	6	6	6	6	4	5	5	6	6	6	6	6	4	5	5	6	6	6	6	6	4	7.8	7.8	7.8	84.827	755	755	0	15.972	By MS/MS	By MS/MS	By MS/MS	By MS/MS	By MS/MS	By MS/MS	By MS/MS	By MS/MS
YDL166C	YDL166C	5	5	5	>YDL166C pep:known chromosome:R64-1-1:IV:163449:164042:-1 gene:YDL166C transcript:YDL166C description:Essential NTPase required for small ribosome subunit synthesis, mediates processing of the 20S pre-rRNA at site D in the cytoplasm but associates only tr	1	5	5	5	2	4	3	3	3	3	4	5	2	4	3	3	3	3	4	5	2	4	3	3	3	3	4	5	21.8	21.8	21.8	22.723	197	197	0	8.0298	By MS/MS	By MS/MS	By MS/MS	By MS/MS	By MS/MS	By MS/MS	By MS/MS	By MS/MS
YDL167C	YDL167C	6	6	6	>YDL167C pep:known chromosome:R64-1-1:IV:160995:163154:-1 gene:YDL167C transcript:YDL167C description:Putative RNA binding protein of unknown function\x3b localizes to stress granules induced by glucose deprivation\x3b predicted to be involved in ribosome	1	6	6	6	5	6	6	6	5	4	6	5	5	6	6	6	5	4	6	5	5	6	6	6	5	4	6	5	9	9	9	79.298	719	719	0	16.036	By MS/MS	By MS/MS	By MS/MS	By MS/MS	By MS/MS	By MS/MS	By MS/MS	By MS/MS
YDL168W	YDL168W	11	11	11	>YDL168W pep:known chromosome:R64-1-1:IV:159604:160764:1 gene:YDL168W transcript:YDL168W description:Bifunctional enzyme containing both alcohol dehydrogenase and glutathione-dependent formaldehyde dehydrogenase activities, functions in formaldehyde detox	1	11	11	11	7	10	9	8	7	8	9	6	7	10	9	8	7	8	9	6	7	10	9	8	7	8	9	6	24.6	24.6	24.6	41.042	386	386	0	102.92	By MS/MS	By MS/MS	By MS/MS	By MS/MS	By MS/MS	By MS/MS	By MS/MS	By MS/MS
YDL171C	YDL171C	73	73	73	>YDL171C pep:known chromosome:R64-1-1:IV:149203:155640:-1 gene:YDL171C transcript:YDL171C description:NAD(+)-dependent glutamate synthase (GOGAT), synthesizes glutamate from glutamine and alpha-ketoglutarate\x3b with Gln1p, forms the secondary pathway for	1	73	73	73	59	55	59	63	50	52	56	48	59	55	59	63	50	52	56	48	59	55	59	63	50	52	56	48	38.7	38.7	38.7	238.1	2145	2145	0	323.31	By MS/MS	By MS/MS	By MS/MS	By MS/MS	By MS/MS	By MS/MS	By MS/MS	By MS/MS
YDL173W	YDL173W	8	8	8	>YDL173W pep:known chromosome:R64-1-1:IV:148191:149078:1 gene:YDL173W transcript:YDL173W description:Putative protein of unknown function\x3b hyperphosphorylated upon rapamycin treatment in a Tap42p-dependent manner\x3b green fluorescent protein (GFP)-fus	1	8	8	8	6	6	5	5	7	5	6	7	6	6	5	5	7	5	6	7	6	6	5	5	7	5	6	7	19.3	19.3	19.3	31.886	295	295	0	12.611	By MS/MS	By MS/MS	By MS/MS	By MS/MS	By MS/MS	By MS/MS	By MS/MS	By MS/MS
YDL174C	YDL174C	13	13	13	>YDL174C pep:known chromosome:R64-1-1:IV:145826:147589:-1 gene:YDL174C transcript:YDL174C description:D-lactate dehydrogenase, oxidizes D-lactate to pyruvate, transcription is heme-dependent, repressed by glucose, and derepressed in ethanol or lactate\x3b	1	13	13	13	10	9	11	9	8	9	8	6	10	9	11	9	8	9	8	6	10	9	11	9	8	9	8	6	26.9	26.9	26.9	65.292	587	587	0	98.373	By MS/MS	By MS/MS	By MS/MS	By MS/MS	By MS/MS	By MS/MS	By MS/MS	By MS/MS
YDL178W	YDL178W	19	18	18	>YDL178W pep:known chromosome:R64-1-1:IV:139522:141114:1 gene:YDL178W transcript:YDL178W description:D-lactate dehydrogenase, located in the mitochondrial matrix	1	19	18	18	15	13	16	12	11	12	12	13	15	13	15	12	10	11	12	12	15	13	15	12	10	11	12	12	38.5	36.8	36.8	59.268	530	530	0	129.88	By MS/MS	By MS/MS	By MS/MS	By MS/MS	By MS/MS	By MS/MS	By MS/MS	By MS/MS
YDL182W	YDL182W	31	31	11	>YDL182W pep:known chromosome:R64-1-1:IV:133437:134723:1 gene:YDL182W transcript:YDL182W description:Homocitrate synthase isozyme, catalyzes the condensation of acetyl-CoA and alpha-ketoglutarate to form homocitrate, which is the first step in the lysine	1	31	31	11	24	27	27	24	25	26	22	20	24	27	27	24	25	26	22	20	8	8	10	8	7	8	7	6	66.1	66.1	24.1	47.098	428	428	0	323.31	By MS/MS	By MS/MS	By MS/MS	By MS/MS	By MS/MS	By MS/MS	By MS/MS	By MS/MS
YDL185W	YDL185W	75	75	75	>YDL185W pep:known chromosome:R64-1-1:IV:126787:130002:1 gene:YDL185W transcript:YDL185W description:Subunit A of the eight-subunit V1 peripheral membrane domain of the vacuolar H+-ATPase\x3b protein precursor undergoes self-catalyzed splicing to yield th	1	75	75	75	68	70	72	71	69	71	67	70	68	70	72	71	69	71	67	70	68	70	72	71	69	71	67	70	67.3	67.3	67.3	118.64	1071	1071	0	323.31	By MS/MS	By MS/MS	By MS/MS	By MS/MS	By MS/MS	By MS/MS	By MS/MS	By MS/MS
YDL188C	YDL188C	9	9	3	>YDL188C pep:known chromosome:R64-1-1:IV:123865:124998:-1 gene:YDL188C transcript:YDL188C description:Catalytic subunit of protein phosphatase 2A (PP2A), functionally redundant with Pph21p\x3b methylated at C terminus\x3b forms alternate complexes with se	1	9	9	3	7	6	6	7	8	7	7	6	7	6	6	7	8	7	7	6	2	2	2	2	3	2	2	2	34.5	34.5	16.2	43.046	377	377	0	186.19	By MS/MS	By MS/MS	By MS/MS	By MS/MS	By MS/MS	By MS/MS	By MS/MS	By MS/MS
YDL189W	YDL189W	4	4	4	>YDL189W pep:known chromosome:R64-1-1:IV:122216:123589:1 gene:YDL189W transcript:YDL189W description:Protein of unknown function, identified as a high copy suppressor of psk1 psk2 mutations that confer temperature-sensitivity for galactose utilization\x3b	1	4	4	4	2	4	3	3	2	2	1	1	2	4	3	3	2	2	1	1	2	4	3	3	2	2	1	1	12.7	12.7	12.7	51.956	457	457	0	18.992	By MS/MS	By MS/MS	By MS/MS	By MS/MS	By MS/MS	By MS/MS	By MS/MS	By MS/MS
YDL190C	YDL190C	21	21	20	>YDL190C pep:known chromosome:R64-1-1:IV:118707:121592:-1 gene:YDL190C transcript:YDL190C description:Ubiquitin chain assembly factor (E4) that cooperates with a ubiquitin-activating enzyme (E1), a ubiquitin-conjugating enzyme (E2), and a ubiquitin protei	1	21	21	20	16	16	14	15	19	17	17	16	16	16	14	15	19	17	17	16	15	15	13	14	18	16	16	15	22.5	22.5	21.6	109.91	961	961	0	128.35	By MS/MS	By MS/MS	By MS/MS	By MS/MS	By MS/MS	By MS/MS	By MS/MS	By MS/MS
YDL192W	YDL192W	10	10	2	>YDL192W pep:known chromosome:R64-1-1:IV:116321:116866:1 gene:YDL192W transcript:YDL192W description:ADP-ribosylation factor, GTPase of the Ras superfamily involved in regulation of coated vesicle formation in intracellular trafficking within the Golgi\x3	1	10	10	2	9	9	10	9	9	9	9	8	9	9	10	9	9	9	9	8	1	2	2	1	1	2	1	1	61.3	61.3	13.3	20.529	181	181	0	133.12	By MS/MS	By MS/MS	By MS/MS	By MS/MS	By MS/MS	By MS/MS	By MS/MS	By MS/MS
YDL193W	YDL193W	6	6	6	>YDL193W pep:known chromosome:R64-1-1:IV:114672:115799:1 gene:YDL193W transcript:YDL193W description:Putative prenyltransferase, required for cell viability\x3b proposed to be involved in protein trafficking because tet-repressible mutant shows accumulati	1	6	6	6	6	6	5	6	4	4	6	4	6	6	5	6	4	4	6	4	6	6	5	6	4	4	6	4	17.3	17.3	17.3	42.557	375	375	0	86.021	By MS/MS	By MS/MS	By MS/MS	By MS/MS	By MS/MS	By MS/MS	By MS/MS	By MS/MS
YDL195W	YDL195W	30	30	30	>YDL195W pep:known chromosome:R64-1-1:IV:107208:111029:1 gene:YDL195W transcript:YDL195W description:Component of the Sec13p-Sec31p complex of the COPII vesicle coat, required for vesicle formation in ER to Golgi transport\x3b mutant has increased aneuplo	1	30	30	30	25	24	24	21	22	25	25	24	25	24	24	21	22	25	25	24	25	24	24	21	22	25	25	24	28.3	28.3	28.3	138.72	1273	1273	0	323.31	By MS/MS	By MS/MS	By MS/MS	By MS/MS	By MS/MS	By MS/MS	By MS/MS	By MS/MS
YDL198C	YDL198C	23	23	23	>YDL198C pep:known chromosome:R64-1-1:IV:103649:104551:-1 gene:YDL198C transcript:YDL198C description:Mitochondrial GTP/GDP transporter, essential for mitochondrial genome maintenance\x3b has a role in mitochondrial iron transport\x3b member of the mitoch	1	23	23	23	17	20	20	20	19	20	18	20	17	20	20	20	19	20	18	20	17	20	20	20	19	20	18	20	64.7	64.7	64.7	33.215	300	300	0	149.2	By MS/MS	By MS/MS	By MS/MS	By MS/MS	By MS/MS	By MS/MS	By MS/MS	By MS/MS
YDL201W	YDL201W	13	13	13	>YDL201W pep:known chromosome:R64-1-1:IV:99561:100421:1 gene:YDL201W transcript:YDL201W description:Noncatalytic subunit of a tRNA methyltransferase complex\x3b Trm8p and Trm82p comprise an enzyme that catalyzes a methyl-transfer from S-adenosyl-l-methion	1	13	13	13	10	11	12	11	12	11	10	10	10	11	12	11	12	11	10	10	10	11	12	11	12	11	10	10	42.7	42.7	42.7	33.391	286	286	0	73.158	By MS/MS	By MS/MS	By MS/MS	By MS/MS	By MS/MS	By MS/MS	By MS/MS	By MS/MS
YDL202W	YDL202W	11	11	11	>YDL202W pep:known chromosome:R64-1-1:IV:98475:99224:1 gene:YDL202W transcript:YDL202W description:Mitochondrial ribosomal protein of the large subunit	1	11	11	11	7	9	9	8	8	9	10	8	7	9	9	8	8	9	10	8	7	9	9	8	8	9	10	8	38.6	38.6	38.6	28.515	249	249	0	130.78	By MS/MS	By MS/MS	By MS/MS	By MS/MS	By MS/MS	By MS/MS	By MS/MS	By MS/MS
YDL203C	YDL203C	3	3	3	>YDL203C pep:known chromosome:R64-1-1:IV:96082:97953:-1 gene:YDL203C transcript:YDL203C description:Protein that functions upstream of Pkc1p in the cell wall integrity pathway\x3b GFP-fusion protein expression is induced in response to the DNA-damaging ag	1	3	3	3	1	3	2	1	1	2	2	2	1	3	2	1	1	2	2	2	1	3	2	1	1	2	2	2	4.7	4.7	4.7	69.37	623	623	0	5.7005	By MS/MS	By MS/MS	By MS/MS	By MS/MS	By matching	By MS/MS	By MS/MS	By MS/MS
YDL205C	YDL205C	9	9	9	>YDL205C pep:known chromosome:R64-1-1:IV:92762:93745:-1 gene:YDL205C transcript:YDL205C description:Porphobilinogen deaminase, catalyzes the conversion of 4-porphobilinogen to hydroxymethylbilane, the third step in heme biosynthesis\x3b localizes to the c	1	9	9	9	6	6	5	5	7	5	4	4	6	6	5	5	7	5	4	4	6	6	5	5	7	5	4	4	36.1	36.1	36.1	36.674	327	327	0	86.38	By MS/MS	By MS/MS	By MS/MS	By MS/MS	By MS/MS	By MS/MS	By MS/MS	By MS/MS
YDL207W	YDL207W	8	8	8	>YDL207W pep:known chromosome:R64-1-1:IV:88248:89864:1 gene:YDL207W transcript:YDL207W description:Cytoplasmic nucleoporin required for polyadenylated RNA export\x3b not essential for protein import\x3b contains a nuclear export signal\x3b when bound to i	1	8	8	8	4	4	5	3	3	3	2	4	4	4	5	3	3	3	2	4	4	4	5	3	3	3	2	4	20.1	20.1	20.1	62.073	538	538	0	16.633	By MS/MS	By MS/MS	By MS/MS	By MS/MS	By MS/MS	By MS/MS	By MS/MS	By MS/MS
YDL208W	YDL208W	7	7	7	>YDL208W pep:known chromosome:R64-1-1:IV:87512:87982:1 gene:YDL208W transcript:YDL208W description:Nuclear protein related to mammalian high mobility group (HMG) proteins, essential for function of H/ACA-type snoRNPs, which are involved in 18S rRNA proces	1	7	7	7	6	7	7	7	6	5	5	6	6	7	7	7	6	5	5	6	6	7	7	7	6	5	5	6	39.7	39.7	39.7	17.122	156	156	0	25.796	By MS/MS	By MS/MS	By MS/MS	By MS/MS	By MS/MS	By MS/MS	By MS/MS	By MS/MS
YDL209C	YDL209C	4	4	4	>YDL209C pep:known chromosome:R64-1-1:IV:86207:87226:-1 gene:YDL209C transcript:YDL209C description:Member of the NineTeen Complex (NTC) that contains Prp19p and stabilizes U6 snRNA in catalytic forms of the spliceosome containing U2, U5, and U6 snRNAs\x3	1	4	4	4	3	3	4	3	3	2	4	3	3	3	4	3	3	2	4	3	3	3	4	3	3	2	4	3	13	13	13	38.43	339	339	0	19.567	By MS/MS	By MS/MS	By MS/MS	By MS/MS	By MS/MS	By MS/MS	By MS/MS	By MS/MS
YDL213C	YDL213C	6	6	6	>YDL213C pep:known chromosome:R64-1-1:IV:77289:77966:-1 gene:YDL213C transcript:YDL213C description:rRNA-binding protein required for 40S ribosomal subunit biogenesis\x3b contains an RNA recognition motif (RRM) and has similarity to hydrophilins\x3b NOP6	1	6	6	6	6	6	6	6	6	6	6	6	6	6	6	6	6	6	6	6	6	6	6	6	6	6	6	6	32.4	32.4	32.4	25.216	225	225	0	121.63	By MS/MS	By MS/MS	By MS/MS	By MS/MS	By MS/MS	By MS/MS	By MS/MS	By MS/MS
YDL215C	YDL215C	22	22	22	>YDL215C pep:known chromosome:R64-1-1:IV:70640:73918:-1 gene:YDL215C transcript:YDL215C description:NAD(+)-dependent glutamate dehydrogenase, degrades glutamate to ammonia and alpha-ketoglutarate\x3b expression sensitive to nitrogen catabolite repression	1	22	22	22	13	16	18	18	16	14	20	15	13	16	18	18	16	14	20	15	13	16	18	18	16	14	20	15	23.9	23.9	23.9	124.33	1092	1092	0	278.1	By MS/MS	By MS/MS	By MS/MS	By MS/MS	By MS/MS	By MS/MS	By MS/MS	By MS/MS
YDL219W	YDL219W	4	4	4	>YDL219W pep:known chromosome:R64-1-1:IV:65242:65765:1 gene:YDL219W transcript:YDL219W description:D-Tyr-tRNA(Tyr) deacylase, functions in protein translation, may affect nonsense suppression via alteration of the protein synthesis machinery\x3b ubiquitou	1	4	4	4	3	3	2	3	2	3	2	3	3	3	2	3	2	3	2	3	3	3	2	3	2	3	2	3	20.7	20.7	20.7	16.745	150	150	0	16.238	By MS/MS	By MS/MS	By MS/MS	By MS/MS	By MS/MS	By MS/MS	By MS/MS	By matching
YDL224C	YDL224C	7	7	7	>YDL224C pep:known chromosome:R64-1-1:IV:54397:56346:-1 gene:YDL224C transcript:YDL224C description:Putative RNA binding protein and partially redundant Whi3p homolog that regulates the cell size requirement for passage through Start and commitment to cel	1	7	7	7	6	2	3	4	3	3	2	5	6	2	3	4	3	3	2	5	6	2	3	4	3	3	2	5	13.4	13.4	13.4	70.689	649	649	0	34.914	By MS/MS	By MS/MS	By MS/MS	By MS/MS	By MS/MS	By MS/MS	By MS/MS	By MS/MS
YDL225W	YDL225W	14	14	14	>YDL225W pep:known chromosome:R64-1-1:IV:52445:54100:1 gene:YDL225W transcript:YDL225W description:Component of the septin ring that is required for cytokinesis\x3b septins are GTP-binding proteins that assemble into rod-like hetero-oligomers that can ass	1	14	14	14	11	9	10	8	9	12	7	7	11	9	10	8	9	12	7	7	11	9	10	8	9	12	7	7	28.9	28.9	28.9	62.629	551	551	0	120.68	By MS/MS	By MS/MS	By MS/MS	By MS/MS	By MS/MS	By MS/MS	By MS/MS	By MS/MS
YDL226C	YDL226C	17	17	17	>YDL226C pep:known chromosome:R64-1-1:IV:51115:52173:-1 gene:YDL226C transcript:YDL226C description:ADP-ribosylation factor GTPase activating protein (ARF GAP), involved in ER-Golgi transport\x3b shares functional similarity with Glo3p	1	17	17	17	14	14	12	14	13	13	13	13	14	14	12	14	13	13	13	13	14	14	12	14	13	13	13	13	65.3	65.3	65.3	39.296	352	352	0	323.31	By MS/MS	By MS/MS	By MS/MS	By MS/MS	By MS/MS	By MS/MS	By MS/MS	By MS/MS
YDL227C	YDL227C	9	9	9	>YDL227C pep:known chromosome:R64-1-1:IV:46271:48031:-1 gene:YDL227C transcript:YDL227C description:Site-specific endonuclease required for gene conversion at the MAT locus (homothallic switching) through the generation of a ds DNA break\x3b expression re	1	9	9	9	2	0	1	2	7	5	8	5	2	0	1	2	7	5	8	5	2	0	1	2	7	5	8	5	16	16	16	66.088	586	586	0	20.636	By matching	By matching	By MS/MS	By matching	By MS/MS	By MS/MS	By MS/MS	By MS/MS
YDL229W	YDL229W	58	57	4	>YDL229W pep:known chromosome:R64-1-1:IV:44065:45906:1 gene:YDL229W transcript:YDL229W description:Cytoplasmic ATPase that is a ribosome-associated molecular chaperone, functions with J-protein partner Zuo1p\x3b may be involved in folding of newly-made po	1	58	57	4	54	51	53	51	52	54	48	50	53	50	52	50	51	53	47	49	3	4	3	4	3	2	3	3	79.9	79.9	10.1	66.601	613	613	0	323.31	By MS/MS	By MS/MS	By MS/MS	By MS/MS	By MS/MS	By MS/MS	By MS/MS	By MS/MS
YDL230W	YDL230W	9	9	9	>YDL230W pep:known chromosome:R64-1-1:IV:42700:43707:1 gene:YDL230W transcript:YDL230W description:Phosphotyrosine-specific protein phosphatase that dephosphorylates a broad range of substrates in vivo, including Fpr3p\x3b localized to the cytoplasm and t	1	9	9	9	3	4	3	5	4	5	6	5	3	4	3	5	4	5	6	5	3	4	3	5	4	5	6	5	31	31	31	38.868	335	335	0	43.706	By MS/MS	By MS/MS	By MS/MS	By MS/MS	By MS/MS	By MS/MS	By MS/MS	By MS/MS
YDL234C	YDL234C	3	3	3	>YDL234C pep:known chromosome:R64-1-1:IV:34237:36477:-1 gene:YDL234C transcript:YDL234C description:GTPase-activating protein for yeast Rab family members including\x3a Ypt7p (most effective), Ypt1p, Ypt31p, and Ypt32p (in vitro)\x3b involved in vesicle m	1	3	3	3	2	2	2	2	1	2	3	2	2	2	2	2	1	2	3	2	2	2	2	2	1	2	3	2	3.8	3.8	3.8	87.305	746	746	0	4.099	By MS/MS	By MS/MS	By MS/MS	By MS/MS	By matching	By MS/MS	By MS/MS	By MS/MS
YDL235C	YDL235C	4	4	4	>YDL235C pep:known chromosome:R64-1-1:IV:33415:33918:-1 gene:YDL235C transcript:YDL235C description:Phosphorelay intermediate protein, phosphorylated by the plasma membrane sensor Sln1p in response to osmotic stress and then in turn phosphorylates the res	1	4	4	4	4	4	4	3	3	4	4	4	4	4	4	3	3	4	4	4	4	4	4	3	3	4	4	4	30.5	30.5	30.5	19.168	167	167	0	37.331	By MS/MS	By MS/MS	By MS/MS	By MS/MS	By MS/MS	By MS/MS	By MS/MS	By MS/MS
YDL236W	YDL236W	12	12	12	>YDL236W pep:known chromosome:R64-1-1:IV:32296:33234:1 gene:YDL236W transcript:YDL236W description:Alkaline phosphatase specific for p-nitrophenyl phosphate\x3b also has protein phosphatase activity	1	12	12	12	11	10	9	10	11	11	9	11	11	10	9	10	11	11	9	11	11	10	9	10	11	11	9	11	43.6	43.6	43.6	34.624	312	312	0	72.597	By MS/MS	By MS/MS	By MS/MS	By MS/MS	By MS/MS	By MS/MS	By MS/MS	By MS/MS
YDL237W	YDL237W	9	9	9	>YDL237W pep:known chromosome:R64-1-1:IV:30657:31829:1 gene:YDL237W transcript:YDL237W description:Putative protein of unknown function, required for respiratory growth\x3b YDL237W is not an essential gene	1	9	9	9	8	7	6	7	7	5	6	8	8	7	6	7	7	5	6	8	8	7	6	7	7	5	6	8	30.5	30.5	30.5	44.382	390	390	0	32.119	By MS/MS	By MS/MS	By MS/MS	By MS/MS	By MS/MS	By MS/MS	By MS/MS	By MS/MS
YDL240W	YDL240W	4	4	4	>YDL240W pep:known chromosome:R64-1-1:IV:22823:25876:1 gene:YDL240W transcript:YDL240W description:Putative GTPase-activating protein (GAP) involved in the Pkc1p-mediated signaling pathway that controls cell wall integrity\x3b appears to specifically regu	1	4	4	4	1	2	2	2	1	2	3	2	1	2	2	2	1	2	3	2	1	2	2	2	1	2	3	2	4	4	4	116.65	1017	1017	0	3.7982	By matching	By matching	By MS/MS	By MS/MS	By MS/MS	By MS/MS	By MS/MS	By MS/MS
YDR001C	YDR001C	23	23	21	>YDR001C pep:known chromosome:R64-1-1:IV:450220:452475:-1 gene:YDR001C transcript:YDR001C description:Neutral trehalase, degrades trehalose\x3b required for thermotolerance and may mediate resistance to other cellular stresses\x3b may be phosphorylated by	1	23	23	21	15	18	20	21	19	19	16	17	15	18	20	21	19	19	16	17	14	17	18	19	17	17	15	16	27.7	27.7	25.4	85.878	751	751	0	136.35	By MS/MS	By MS/MS	By MS/MS	By MS/MS	By MS/MS	By MS/MS	By MS/MS	By MS/MS
YDR002W	YDR002W	9	9	9	>YDR002W pep:known chromosome:R64-1-1:IV:453045:453650:1 gene:YDR002W transcript:YDR002W description:Ran GTPase binding protein\x3b involved in nuclear protein import and RNA export, ubiquitin-mediated protein degradation during the cell cycle\x3b shuttle	1	9	9	9	8	7	9	8	8	8	5	6	8	7	9	8	8	8	5	6	8	7	9	8	8	8	5	6	48.3	48.3	48.3	22.953	201	201	0	218.99	By MS/MS	By MS/MS	By MS/MS	By MS/MS	By MS/MS	By MS/MS	By MS/MS	By MS/MS
YDR006C	YDR006C	11	11	11	>YDR006C pep:known chromosome:R64-1-1:IV:458542:461247:-1 gene:YDR006C transcript:YDR006C description:Protein whose overexpression suppresses the growth defect of mutants lacking protein kinase A activity\x3b involved in cAMP-mediated signaling\x3b locali	1	11	11	11	7	8	9	6	7	7	9	5	7	8	9	6	7	7	9	5	7	8	9	6	7	7	9	5	13.8	13.8	13.8	101.08	901	901	0	20.066	By MS/MS	By MS/MS	By MS/MS	By MS/MS	By MS/MS	By MS/MS	By MS/MS	By MS/MS
YDR011W	YDR011W	21	21	16	>YDR011W pep:known chromosome:R64-1-1:IV:465919:470424:1 gene:YDR011W transcript:YDR011W description:Plasma membrane ATP-binding cassette (ABC) transporter, multidrug transporter involved in multidrug resistance and resistance to singlet oxygen species	1	21	21	16	10	14	14	16	9	12	12	11	10	14	14	16	9	12	12	11	7	11	10	12	6	9	8	8	15	15	11.9	168.76	1501	1501	0	78.883	By MS/MS	By MS/MS	By MS/MS	By MS/MS	By MS/MS	By MS/MS	By MS/MS	By MS/MS
YDR012W	YDR012W	24	4	4	>YDR012W pep:known chromosome:R64-1-1:IV:471853:472941:1 gene:YDR012W transcript:YDR012W description:Protein component of the large (60S) ribosomal subunit, nearly identical to Rpl4Ap and has similarity to E. coli L4 and rat L4 ribosomal proteins	1	24	4	4	21	24	22	22	23	22	19	19	4	4	4	3	3	4	3	3	4	4	4	3	3	4	3	3	61.6	4.4	4.4	39.062	362	362	0	96.279	By MS/MS	By MS/MS	By MS/MS	By MS/MS	By MS/MS	By MS/MS	By MS/MS	By MS/MS
YDR017C	YDR017C	10	10	10	>YDR017C pep:known chromosome:R64-1-1:IV:479115:482267:-1 gene:YDR017C transcript:YDR017C description:Inositol hexakisphosphate (IP6) and inositol heptakisphosphate (IP7) kinase\x3b generation of high energy inositol pyrophosphates by Kcs1p is required fo	1	10	10	10	5	6	5	7	5	5	7	7	5	6	5	7	5	5	7	7	5	6	5	7	5	5	7	7	8.8	8.8	8.8	119.55	1050	1050	0	20.162	By MS/MS	By MS/MS	By MS/MS	By MS/MS	By MS/MS	By MS/MS	By MS/MS	By MS/MS
YDR019C	YDR019C	14	14	14	>YDR019C pep:known chromosome:R64-1-1:IV:484163:485365:-1 gene:YDR019C transcript:YDR019C description:T subunit of the mitochondrial glycine decarboxylase complex, required for the catabolism of glycine to 5,10-methylene-THF\x3b expression is regulated by	1	14	14	14	13	13	14	11	13	12	12	10	13	13	14	11	13	12	12	10	13	13	14	11	13	12	12	10	36.5	36.5	36.5	44.468	400	400	0	171.78	By MS/MS	By MS/MS	By MS/MS	By MS/MS	By MS/MS	By MS/MS	By MS/MS	By MS/MS
YDR020C	YDR020C	7	7	7	>YDR020C pep:known chromosome:R64-1-1:IV:485746:486444:-1 gene:YDR020C transcript:YDR020C description:Putative protein of unknown function\x3b non-essential gene identified in a screen for mutants with increased levels of rDNA transcription\x3b weak simil	1	7	7	7	4	5	4	7	4	6	5	5	4	5	4	7	4	6	5	5	4	5	4	7	4	6	5	5	34.9	34.9	34.9	26.595	232	232	0	84.467	By MS/MS	By MS/MS	By MS/MS	By MS/MS	By MS/MS	By MS/MS	By MS/MS	By MS/MS
YDR021W	YDR021W	12	12	12	>YDR021W pep:known chromosome:R64-1-1:IV:486804:488003:1 gene:YDR021W transcript:YDR021W description:Nucleolar protein required for maturation of 18S rRNA, member of the eIF4A subfamily of DEAD-box ATP-dependent RNA helicases	1	12	12	12	10	10	9	6	9	6	7	9	10	10	9	6	9	6	7	9	10	10	9	6	9	6	7	9	30.8	30.8	30.8	45.213	399	399	0	44.342	By MS/MS	By MS/MS	By MS/MS	By MS/MS	By MS/MS	By MS/MS	By MS/MS	By MS/MS
YDR023W	YDR023W	34	34	34	>YDR023W pep:known chromosome:R64-1-1:IV:489508:490896:1 gene:YDR023W transcript:YDR023W description:Cytosolic seryl-tRNA synthetase, class II aminoacyl-tRNA synthetase that aminoacylates tRNA(Ser), displays tRNA-dependent amino acid recognition which enh	1	34	34	34	30	30	30	33	29	30	24	27	30	30	30	33	29	30	24	27	30	30	30	33	29	30	24	27	74.9	74.9	74.9	53.309	462	462	0	323.31	By MS/MS	By MS/MS	By MS/MS	By MS/MS	By MS/MS	By MS/MS	By MS/MS	By MS/MS
YDR028C	YDR028C	8	8	8	>YDR028C pep:known chromosome:R64-1-1:IV:497835:500879:-1 gene:YDR028C transcript:YDR028C description:Regulatory subunit of type 1 protein phosphatase Glc7p, involved in negative regulation of glucose-repressible genes	1	8	8	8	5	4	4	5	4	5	6	6	5	4	4	5	4	5	6	6	5	4	4	5	4	5	6	6	8.4	8.4	8.4	112.61	1014	1014	0	12.947	By MS/MS	By MS/MS	By MS/MS	By MS/MS	By MS/MS	By MS/MS	By MS/MS	By MS/MS
YDR032C	YDR032C	12	11	11	>YDR032C pep:known chromosome:R64-1-1:IV:504099:504695:-1 gene:YDR032C transcript:YDR032C description:Protein with similarity to members of a family of flavodoxin-like proteins\x3b induced by oxidative stress in a Yap1p dependent manner\x3b the authentic,	1	12	11	11	12	11	12	12	11	10	12	11	11	10	11	11	10	10	11	10	11	10	11	11	10	10	11	10	92.9	89.4	89.4	20.965	198	198	0	323.31	By MS/MS	By MS/MS	By MS/MS	By MS/MS	By MS/MS	By MS/MS	By MS/MS	By MS/MS
YDR033W;YBR054W	YDR033W	5;2	5;2	5;2	>YDR033W pep:known chromosome:R64-1-1:IV:508147:509109:1 gene:YDR033W transcript:YDR033W description:Protein that localizes primarily to the plasma membrane, also found at the nuclear envelope\x3b the authentic, non-tagged protein is detected in mitochond	2	5	5	5	5	5	5	5	4	5	5	5	5	5	5	5	4	5	5	5	5	5	5	5	4	5	5	5	17.8	17.8	17.8	36.19	320	320;344	0	38.654	By MS/MS	By MS/MS	By MS/MS	By MS/MS	By MS/MS	By MS/MS	By MS/MS	By MS/MS
YDR035W;YJL187C	YDR035W	15;1	13;1	13;1	>YDR035W pep:known chromosome:R64-1-1:IV:521816:522928:1 gene:YDR035W transcript:YDR035W description:3-deoxy-D-arabino-heptulosonate-7-phosphate (DAHP) synthase, catalyzes the first step in aromatic amino acid biosynthesis and is feedback-inhibited by phe	2	15	13	13	13	11	13	13	12	11	12	10	11	9	11	11	10	9	10	8	11	9	11	11	10	9	10	8	39.2	35.1	35.1	41.069	370	370;819	0	323.31	By MS/MS	By MS/MS	By MS/MS	By MS/MS	By MS/MS	By MS/MS	By MS/MS	By MS/MS
YDR036C	YDR036C	12	12	12	>YDR036C pep:known chromosome:R64-1-1:IV:523211:524713:-1 gene:YDR036C transcript:YDR036C description:3-hydroxyisobutyryl-CoA hydrolase, member of a family of enoyl-CoA hydratase/isomerases\x3b non-tagged protein is detected in highly purified mitochondri	1	12	12	12	7	11	9	7	9	10	9	6	7	11	9	7	9	10	9	6	7	11	9	7	9	10	9	6	22.8	22.8	22.8	56.288	500	500	0	156.68	By MS/MS	By MS/MS	By MS/MS	By MS/MS	By MS/MS	By MS/MS	By MS/MS	By MS/MS
YDR037W	YDR037W	41	41	41	>YDR037W pep:known chromosome:R64-1-1:IV:525440:527215:1 gene:YDR037W transcript:YDR037W description:Lysyl-tRNA synthetase	1	41	41	41	38	40	40	36	37	40	37	35	38	40	40	36	37	40	37	35	38	40	40	36	37	40	37	35	60.2	60.2	60.2	67.958	591	591	0	323.31	By MS/MS	By MS/MS	By MS/MS	By MS/MS	By MS/MS	By MS/MS	By MS/MS	By MS/MS
YDR040C;YDR039C;YDR038C	YDR040C;YDR039C;YDR038C	7;7;7	7;7;7	7;7;7	>YDR040C pep:known chromosome:R64-1-1:IV:535192:538467:-1 gene:YDR040C transcript:YDR040C description:P-type ATPase sodium pump, involved in Na+ and Li+ efflux to allow salt tolerance;>YDR039C pep:known chromosome:R64-1-1:IV:531307:534582:-1 gene:YDR039C	3	7	7	7	2	5	5	4	4	3	4	5	2	5	5	4	4	3	4	5	2	5	5	4	4	3	4	5	7.6	7.6	7.6	120.36	1091	1091;1091;1091	0	33.03	By MS/MS	By MS/MS	By MS/MS	By MS/MS	By MS/MS	By MS/MS	By MS/MS	By MS/MS
YDR041W	YDR041W	8	8	8	>YDR041W pep:known chromosome:R64-1-1:IV:539803:540414:1 gene:YDR041W transcript:YDR041W description:Mitochondrial ribosomal protein of the small subunit, has similarity to E. coli S10 ribosomal protein\x3b essential for viability, unlike most other mitor	1	8	8	8	8	6	6	7	7	6	6	6	8	6	6	7	7	6	6	6	8	6	6	7	7	6	6	6	38.4	38.4	38.4	23.424	203	203	0	65.697	By MS/MS	By MS/MS	By MS/MS	By MS/MS	By MS/MS	By MS/MS	By MS/MS	By MS/MS
YDR044W	YDR044W	12	12	12	>YDR044W pep:known chromosome:R64-1-1:IV:546642:547628:1 gene:YDR044W transcript:YDR044W description:Coproporphyrinogen III oxidase, an oxygen requiring enzyme that catalyzes the sixth step in the heme biosynthetic pathway\x3b transcription is repressed b	1	12	12	12	10	11	11	12	11	9	8	9	10	11	11	12	11	9	8	9	10	11	11	12	11	9	8	9	43	43	43	37.711	328	328	0	118.9	By MS/MS	By MS/MS	By MS/MS	By MS/MS	By MS/MS	By MS/MS	By MS/MS	By MS/MS
YDR047W	YDR047W	15	15	15	>YDR047W pep:known chromosome:R64-1-1:IV:551860:552948:1 gene:YDR047W transcript:YDR047W description:Uroporphyrinogen decarboxylase, catalyzes the fifth step in the heme biosynthetic pathway\x3b localizes to both the cytoplasm and nucleus\x3b a hem12 muta	1	15	15	15	13	12	14	13	13	13	14	12	13	12	14	13	13	13	14	12	13	12	14	13	13	13	14	12	45.3	45.3	45.3	41.349	362	362	0	84.19	By MS/MS	By MS/MS	By MS/MS	By MS/MS	By MS/MS	By MS/MS	By MS/MS	By MS/MS
YDR049W	YDR049W	7	7	7	>YDR049W pep:known chromosome:R64-1-1:IV:553254:555152:1 gene:YDR049W transcript:YDR049W description:Component of a Cdc48p-complex involved in protein quality control\x3b exhibits cytosolic and ER-membrane localization, with Cdc48p, during normal growth,	1	7	7	7	4	4	5	6	4	4	5	4	4	4	5	6	4	4	5	4	4	4	5	6	4	4	5	4	10	10	10	72.733	632	632	0	9.7207	By MS/MS	By MS/MS	By MS/MS	By MS/MS	By MS/MS	By MS/MS	By MS/MS	By MS/MS
YDR050C	YDR050C	18	18	18	>YDR050C pep:known chromosome:R64-1-1:IV:555726:556472:-1 gene:YDR050C transcript:YDR050C description:Triose phosphate isomerase, abundant glycolytic enzyme\x3b mRNA half-life is regulated by iron availability\x3b transcription is controlled by activators	1	18	18	18	15	14	14	14	15	17	15	14	15	14	14	14	15	17	15	14	15	14	14	14	15	17	15	14	60.1	60.1	60.1	26.795	248	248	0	323.31	By MS/MS	By MS/MS	By MS/MS	By MS/MS	By MS/MS	By MS/MS	By MS/MS	By MS/MS
YDR051C	YDR051C	6	6	6	>YDR051C pep:known chromosome:R64-1-1:IV:557056:558060:-1 gene:YDR051C transcript:YDR051C description:Acid phosphatase involved in the non-vesicular transport of sterols in both directions between the endoplasmic reticulum and plasma membrane\x3b deletion	1	6	6	6	6	4	5	5	4	4	3	4	6	4	5	5	4	4	3	4	6	4	5	5	4	4	3	4	21	21	21	39.172	334	334	0	46.358	By MS/MS	By MS/MS	By MS/MS	By MS/MS	By MS/MS	By MS/MS	By MS/MS	By MS/MS
YDR054C	YDR054C	5	5	5	>YDR054C pep:known chromosome:R64-1-1:IV:561440:562327:-1 gene:YDR054C transcript:YDR054C description:Ubiquitin-conjugating enzyme (E2) and catalytic subunit of SCF ubiquitin-protein ligase complex (together with Skp1p, Rbx1p, Cdc53p, and an F-box protein	1	5	5	5	5	5	5	5	5	5	5	5	5	5	5	5	5	5	5	5	5	5	5	5	5	5	5	5	17.3	17.3	17.3	34.064	295	295	0	65.99	By MS/MS	By MS/MS	By MS/MS	By MS/MS	By MS/MS	By MS/MS	By MS/MS	By MS/MS
YDR055W	YDR055W	4	4	4	>YDR055W pep:known chromosome:R64-1-1:IV:563527:564861:1 gene:YDR055W transcript:YDR055W description:Cell wall protein that contains a putative GPI-attachment site\x3b secreted by regenerating protoplasts\x3b up-regulated by activation of the cell integri	1	4	4	4	2	2	3	2	2	3	2	4	2	2	3	2	2	3	2	4	2	2	3	2	2	3	2	4	14	14	14	45.776	444	444	0	13.991	By MS/MS	By MS/MS	By MS/MS	By MS/MS	By MS/MS	By MS/MS	By MS/MS	By MS/MS
YDR057W	YDR057W	4	4	4	>YDR057W pep:known chromosome:R64-1-1:IV:565927:567555:1 gene:YDR057W transcript:YDR057W description:ER quality-control lectin\x3b integral subunit of the HRD ligase\x3b binds to glycans with terminal alpha-1,6 linked mannose on misfolded N-glycosylated p	1	4	4	4	2	3	3	3	2	2	2	2	2	3	3	3	2	2	2	2	2	3	3	3	2	2	2	2	8.5	8.5	8.5	61.257	542	542	0	25.613	By MS/MS	By MS/MS	By MS/MS	By MS/MS	By MS/MS	By MS/MS	By MS/MS	By MS/MS
YDR058C	YDR058C	3	3	3	>YDR058C pep:known chromosome:R64-1-1:IV:567723:568703:-1 gene:YDR058C transcript:YDR058C description:Triacylglycerol lipase that is localized to the mitochondria\x3b has lipolytic activity towards triacylglycerols and diacylglycerols when expressed in E.	1	3	3	3	3	3	3	2	1	2	2	1	3	3	3	2	1	2	2	1	3	3	3	2	1	2	2	1	9.8	9.8	9.8	37.5	326	326	0.0017182	2.2743	By MS/MS	By matching	By MS/MS	By MS/MS	By MS/MS	By MS/MS	By MS/MS	By MS/MS
YDR060W	YDR060W	14	14	14	>YDR060W pep:known chromosome:R64-1-1:IV:570649:573726:1 gene:YDR060W transcript:YDR060W description:Constituent of 66S pre-ribosomal particles, required for large (60S) ribosomal subunit biogenesis\x3b involved in nuclear export of pre-ribosomes\x3b requ	1	14	14	14	10	11	12	10	8	9	12	12	10	11	12	10	8	9	12	12	10	11	12	10	8	9	12	12	19	19	19	116.68	1025	1025	0	88.072	By MS/MS	By MS/MS	By MS/MS	By MS/MS	By MS/MS	By MS/MS	By MS/MS	By MS/MS
YDR061W	YDR061W	15	15	15	>YDR061W pep:known chromosome:R64-1-1:IV:574164:575783:1 gene:YDR061W transcript:YDR061W description:Protein with similarity to ATP-binding cassette (ABC) transporter family members\x3b lacks predicted membrane-spanning regions\x3b transcriptionally activ	1	15	15	15	12	8	12	10	10	11	13	10	12	8	12	10	10	11	13	10	12	8	12	10	10	11	13	10	30.2	30.2	30.2	61.191	539	539	0	33.341	By MS/MS	By MS/MS	By MS/MS	By MS/MS	By MS/MS	By MS/MS	By MS/MS	By MS/MS
YDR062W	YDR062W	17	17	17	>YDR062W pep:known chromosome:R64-1-1:IV:576474:578159:1 gene:YDR062W transcript:YDR062W description:Component of serine palmitoyltransferase, responsible along with Lcb1p for the first committed step in sphingolipid synthesis, which is the condensation o	1	17	17	17	13	11	15	14	6	11	14	8	13	11	15	14	6	11	14	8	13	11	15	14	6	11	14	8	31.4	31.4	31.4	63.11	561	561	0	115.61	By MS/MS	By MS/MS	By MS/MS	By MS/MS	By MS/MS	By MS/MS	By MS/MS	By MS/MS
YDR063W	YDR063W	5	5	5	>YDR063W pep:known chromosome:R64-1-1:IV:578663:579112:1 gene:YDR063W transcript:YDR063W description:Protein that interacts with Arp2/3 complex to stimulate actin filament debranching and inhibit actin nucleation\x3b has similarity to Cof1p and also to hu	1	5	5	5	1	3	3	3	4	5	3	4	1	3	3	3	4	5	3	4	1	3	3	3	4	5	3	4	28.2	28.2	28.2	17.13	149	149	0	12.171	By MS/MS	By MS/MS	By MS/MS	By MS/MS	By MS/MS	By MS/MS	By MS/MS	By MS/MS
YDR064W	YDR064W	13	13	13	>YDR064W pep:known chromosome:R64-1-1:IV:579458:580452:1 gene:YDR064W transcript:YDR064W description:Protein component of the small (40S) ribosomal subunit\x3b has similarity to E. coli S15 and rat S13 ribosomal proteins	1	13	13	13	11	11	10	10	12	11	10	11	11	11	10	10	12	11	10	11	11	11	10	10	12	11	10	11	66.9	66.9	66.9	17.029	151	151	0	98.967	By MS/MS	By MS/MS	By MS/MS	By MS/MS	By MS/MS	By MS/MS	By MS/MS	By MS/MS
YDR067C	YDR067C	4	4	4	>YDR067C pep:known chromosome:R64-1-1:IV:582791:583465:-1 gene:YDR067C transcript:YDR067C description:Cytoplasmic protein required for replication of Brome mosaic virus in S. cerevisiae, which is a model system for studying positive-strand RNA virus repli	1	4	4	4	3	3	4	4	3	2	4	4	3	3	4	4	3	2	4	4	3	3	4	4	3	2	4	4	18.8	18.8	18.8	26.024	224	224	0	10.089	By MS/MS	By MS/MS	By MS/MS	By MS/MS	By MS/MS	By MS/MS	By MS/MS	By MS/MS
YDR068W	YDR068W	3	3	3	>YDR068W pep:known chromosome:R64-1-1:IV:583713:584645:1 gene:YDR068W transcript:YDR068W description:Protein of unknown function, green fluorescent protein (GFP)-fusion protein localizes to the cytoplasm	1	3	3	3	3	2	2	3	2	2	2	2	3	2	2	3	2	2	2	2	3	2	2	3	2	2	2	2	7.4	7.4	7.4	35.964	310	310	0	8.0754	By MS/MS	By MS/MS	By MS/MS	By MS/MS	By MS/MS	By MS/MS	By MS/MS	By MS/MS
YDR071C	YDR071C	17	17	17	>YDR071C pep:known chromosome:R64-1-1:IV:588827:589402:-1 gene:YDR071C transcript:YDR071C description:Polyamine acetyltransferase\x3b acetylates polyamines (e.g. putrescine, spermidine, spermine) and also aralkylamines (e.g. tryptamine, phenylethylamine)\	1	17	17	17	17	16	15	15	16	16	14	16	17	16	15	15	16	16	14	16	17	16	15	15	16	16	14	16	90.1	90.1	90.1	21.947	191	191	0	309.38	By MS/MS	By MS/MS	By MS/MS	By MS/MS	By MS/MS	By MS/MS	By MS/MS	By MS/MS
YDR073W	YDR073W	3	3	3	>YDR073W pep:known chromosome:R64-1-1:IV:592439:592948:1 gene:YDR073W transcript:YDR073W description:Subunit of the SWI/SNF chromatin remodeling complex involved in transcriptional regulation\x3b interacts with a highly conserved 40-residue sequence of Sn	1	3	3	3	3	3	3	2	3	3	2	3	3	3	3	2	3	3	2	3	3	3	3	2	3	3	2	3	23.1	23.1	23.1	18.667	169	169	0	12.16	By MS/MS	By MS/MS	By MS/MS	By MS/MS	By MS/MS	By MS/MS	By MS/MS	By MS/MS
YDR074W	YDR074W	39	39	39	>YDR074W pep:known chromosome:R64-1-1:IV:593893:596583:1 gene:YDR074W transcript:YDR074W description:Phosphatase subunit of the trehalose-6-phosphate synthase/phosphatase complex, which synthesizes the storage carbohydrate trehalose\x3b expression is indu	1	39	39	39	26	25	31	29	34	34	33	28	26	25	31	29	34	34	33	28	26	25	31	29	34	34	33	28	45.3	45.3	45.3	102.98	896	896	0	241.07	By MS/MS	By MS/MS	By MS/MS	By MS/MS	By MS/MS	By MS/MS	By MS/MS	By MS/MS
YDR079W	YDR079W	4	4	4	>YDR079W pep:known chromosome:R64-1-1:IV:603064:603399:1 gene:YDR079W transcript:YDR079W description:Chaperone that specifically facilitates the assembly of cytochrome c oxidase, integral to the mitochondrial inner membrane\x3b interacts with a subcomplex	1	4	4	4	4	4	4	3	4	4	3	4	4	4	4	3	4	4	3	4	4	4	4	3	4	4	3	4	29.7	29.7	29.7	13.187	111	111	0	9.1441	By MS/MS	By MS/MS	By MS/MS	By MS/MS	By MS/MS	By MS/MS	By MS/MS	By MS/MS
YDR080W	YDR080W	9	9	9	>YDR080W pep:known chromosome:R64-1-1:IV:604008:606986:1 gene:YDR080W transcript:YDR080W description:Vacuolar membrane protein that is a subunit of the homotypic vacuole fusion and vacuole protein sorting (HOPS) complex\x3b essential for membrane docking	1	9	9	9	7	7	6	6	8	6	6	6	7	7	6	6	8	6	6	6	7	7	6	6	8	6	6	6	8.3	8.3	8.3	113.41	992	992	0	22.083	By MS/MS	By MS/MS	By MS/MS	By MS/MS	By MS/MS	By MS/MS	By MS/MS	By MS/MS
YDR081C	YDR081C	8	8	8	>YDR081C pep:known chromosome:R64-1-1:IV:607304:610081:-1 gene:YDR081C transcript:YDR081C description:Putative transcription factor for thiamine-regulated genes\x3b required for expression of the two isoforms of pyruvate decarboxylase (PDC1 and PDC5) alon	1	8	8	8	1	3	3	4	2	2	5	4	1	3	3	4	2	2	5	4	1	3	3	4	2	2	5	4	8.4	8.4	8.4	103.94	925	925	0	7.9988	By MS/MS	By MS/MS	By MS/MS	By MS/MS	By MS/MS	By MS/MS	By MS/MS	By MS/MS
YDR083W	YDR083W	11	11	11	>YDR083W pep:known chromosome:R64-1-1:IV:612073:613251:1 gene:YDR083W transcript:YDR083W description:Nucleolar protein involved in rRNA processing, pre-rRNA cleavage at site A2\x3b also involved in telomere maintenance\x3b mutation is synthetically lethal	1	11	11	11	9	8	8	7	7	5	6	6	9	8	8	7	7	5	6	6	9	8	8	7	7	5	6	6	28.1	28.1	28.1	45.985	392	392	0	28.589	By MS/MS	By MS/MS	By MS/MS	By MS/MS	By MS/MS	By MS/MS	By MS/MS	By MS/MS
YDR084C	YDR084C	4	4	4	>YDR084C pep:known chromosome:R64-1-1:IV:613405:614004:-1 gene:YDR084C transcript:YDR084C description:Integral membrane protein localized to late Golgi vesicles along with the v-SNARE Tlg2p\x3b green fluorescent protein (GFP)-fusion protein localizes to t	1	4	4	4	4	4	4	4	4	4	4	4	4	4	4	4	4	4	4	4	4	4	4	4	4	4	4	4	23.1	23.1	23.1	23.148	199	199	0	11.384	By MS/MS	By MS/MS	By MS/MS	By MS/MS	By MS/MS	By MS/MS	By MS/MS	By MS/MS
YDR086C	YDR086C	3	3	3	>YDR086C pep:known chromosome:R64-1-1:IV:616928:617170:-1 gene:YDR086C transcript:YDR086C description:Subunit of the Sec61p translocation complex (Sec61p-Sss1p-Sbh1p) that forms a channel for passage of secretory proteins through the endoplasmic reticulum	1	3	3	3	2	3	3	2	3	2	2	3	2	3	3	2	3	2	2	3	2	3	3	2	3	2	2	3	31.2	31.2	31.2	8.9435	80	80	0	5.8859	By MS/MS	By MS/MS	By MS/MS	By MS/MS	By MS/MS	By MS/MS	By MS/MS	By MS/MS
YDR087C	YDR087C	14	14	14	>YDR087C pep:known chromosome:R64-1-1:IV:617470:618306:-1 gene:YDR087C transcript:YDR087C description:Essential evolutionarily conserved nucleolar protein necessary for biogenesis of 60S ribosomal subunits and processing of pre-rRNAs to mature rRNAs, asso	1	14	14	14	13	11	11	13	12	11	12	13	13	11	11	13	12	11	12	13	13	11	11	13	12	11	12	13	35.6	35.6	35.6	33.202	278	278	0	50.759	By MS/MS	By MS/MS	By MS/MS	By MS/MS	By MS/MS	By MS/MS	By MS/MS	By MS/MS
YDR088C	YDR088C	5	5	5	>YDR088C pep:known chromosome:R64-1-1:IV:618497:619645:-1 gene:YDR088C transcript:YDR088C description:RNA splicing factor, required for ATP-independent portion of 2nd catalytic step of spliceosomal RNA splicing\x3b interacts with Prp18p\x3b contains zinc	1	5	5	5	4	1	3	2	1	3	2	2	4	1	3	2	1	3	2	2	4	1	3	2	1	3	2	2	12	12	12	44.636	382	382	0	9.4298	By MS/MS	By MS/MS	By MS/MS	By MS/MS	By MS/MS	By MS/MS	By MS/MS	By MS/MS
YDR089W	YDR089W	7	7	7	>YDR089W pep:known chromosome:R64-1-1:IV:622112:624721:1 gene:YDR089W transcript:YDR089W description:Protein of unknown function\x3b deletion confers resistance to Nickel	1	7	7	7	3	3	3	4	3	2	4	3	3	3	3	4	3	2	4	3	3	3	3	4	3	2	4	3	8.9	8.9	8.9	98.711	869	869	0	24.532	By MS/MS	By MS/MS	By MS/MS	By MS/MS	By MS/MS	By MS/MS	By MS/MS	By MS/MS
YDR091C	YDR091C	30	30	30	>YDR091C pep:known chromosome:R64-1-1:IV:626708:628534:-1 gene:YDR091C transcript:YDR091C description:Essential iron-sulfur protein required for ribosome biogenesis and translation initiation and termination\x3b facilitates binding of a multifactor comple	1	30	30	30	25	27	28	29	26	27	26	22	25	27	28	29	26	27	26	22	25	27	28	29	26	27	26	22	43.8	43.8	43.8	68.34	608	608	0	294.76	By MS/MS	By MS/MS	By MS/MS	By MS/MS	By MS/MS	By MS/MS	By MS/MS	By MS/MS
YDR092W	YDR092W	4	4	4	>YDR092W pep:known chromosome:R64-1-1:IV:629876:630605:1 gene:YDR092W transcript:YDR092W description:Ubiquitin-conjugating enzyme involved in the error-free DNA postreplication repair pathway\x3b interacts with Mms2p to assemble ubiquitin chains at the Ub	1	4	4	4	4	4	4	4	4	4	3	4	4	4	4	4	4	4	3	4	4	4	4	4	4	4	3	4	28.8	28.8	28.8	17.468	153	153	0	19.251	By MS/MS	By MS/MS	By MS/MS	By MS/MS	By MS/MS	By MS/MS	By MS/MS	By MS/MS
YDR093W	YDR093W	4	4	3	>YDR093W pep:known chromosome:R64-1-1:IV:631282:636120:1 gene:YDR093W transcript:YDR093W description:Aminophospholipid translocase (flippase) that localizes primarily to the plasma membrane\x3b contributes to endocytosis, protein transport and cell polari	1	4	4	3	3	2	1	2	1	1	2	3	3	2	1	2	1	1	2	3	2	2	1	1	1	0	2	2	2.5	2.5	1.9	182.62	1612	1612	0	4.427	By MS/MS	By MS/MS	By matching	By MS/MS	By matching	By matching	By MS/MS	By MS/MS
YDR096W	YDR096W	6	6	5	>YDR096W pep:known chromosome:R64-1-1:IV:637139:639823:1 gene:YDR096W transcript:YDR096W description:JmjC domain-containing histone demethylase and transcription factor\x3b involved in expression of genes during nutrient limitation\x3b negatively regulate	1	6	6	5	3	4	4	2	4	3	6	6	3	4	4	2	4	3	6	6	2	4	4	2	3	2	5	5	6.9	6.9	5.9	99.48	894	894	0	13.484	By MS/MS	By MS/MS	By MS/MS	By MS/MS	By MS/MS	By matching	By MS/MS	By MS/MS
YDR097C	YDR097C	15	15	15	>YDR097C pep:known chromosome:R64-1-1:IV:640109:643837:-1 gene:YDR097C transcript:YDR097C description:Protein required for mismatch repair in mitosis and meiosis, forms a complex with Msh2p to repair both single-base & insertion-deletion mispairs\x3b pote	1	15	15	15	9	8	5	11	8	12	13	10	9	8	5	11	8	12	13	10	9	8	5	11	8	12	13	10	12.7	12.7	12.7	140.08	1242	1242	0	23.595	By MS/MS	By MS/MS	By MS/MS	By MS/MS	By MS/MS	By MS/MS	By MS/MS	By MS/MS
YDR098C	YDR098C	6	6	4	>YDR098C pep:known chromosome:R64-1-1:IV:644178:645035:-1 gene:YDR098C transcript:YDR098C description:Hydroperoxide and superoxide-radical responsive glutathione-dependent oxidoreductase\x3b monothiol glutaredoxin subfamily member along with Grx4p and Grx	1	6	6	4	6	6	6	6	6	5	6	6	6	6	6	6	6	5	6	6	4	4	4	4	4	4	4	4	22.1	22.1	19.6	32.481	285	285	0	125.88	By MS/MS	By MS/MS	By MS/MS	By MS/MS	By MS/MS	By MS/MS	By MS/MS	By MS/MS
YDR099W	YDR099W	23	5	5	>YDR099W pep:known chromosome:R64-1-1:IV:653607:654428:1 gene:YDR099W transcript:YDR099W description:14-3-3 protein, minor isoform\x3b controls proteome at post-transcriptional level, binds proteins and DNA, involved in regulation of many processes includ	1	23	5	5	21	21	20	20	22	22	18	22	4	4	5	5	5	5	4	5	4	4	5	5	5	5	4	5	74.4	13.6	13.6	31.061	273	273	0	74.056	By MS/MS	By MS/MS	By MS/MS	By MS/MS	By MS/MS	By MS/MS	By MS/MS	By MS/MS
YDR101C	YDR101C	23	23	23	>YDR101C pep:known chromosome:R64-1-1:IV:655686:657467:-1 gene:YDR101C transcript:YDR101C description:Shuttling pre-60S factor\x3b involved in the biogenesis of ribosomal large subunit biogenesis\x3b interacts directly with Alb1\x3b responsible for Tif6 r	1	23	23	23	20	19	18	20	17	18	16	15	20	19	18	20	17	18	16	15	20	19	18	20	17	18	16	15	39.3	39.3	39.3	65.212	593	593	0	323.31	By MS/MS	By MS/MS	By MS/MS	By MS/MS	By MS/MS	By MS/MS	By MS/MS	By MS/MS
YDR103W	YDR103W	4	4	4	>YDR103W pep:known chromosome:R64-1-1:IV:658350:661103:1 gene:YDR103W transcript:YDR103W description:Pheromone-response scaffold protein that controls the mating decision\x3b binds Ste11p, Ste7p, and Fus3p kinases, forming a MAPK cascade complex that inte	1	4	4	4	2	3	1	2	2	1	3	1	2	3	1	2	2	1	3	1	2	3	1	2	2	1	3	1	5.6	5.6	5.6	102.73	917	917	0	8.9219	By MS/MS	By MS/MS	By MS/MS	By MS/MS	By MS/MS	By matching	By MS/MS	By MS/MS
YDR115W	YDR115W	2	2	2	>YDR115W pep:known chromosome:R64-1-1:IV:682175:682492:1 gene:YDR115W transcript:YDR115W description:Putative mitochondrial ribosomal protein of the large subunit, has similarity to E. coli L34 ribosomal protein\x3b required for respiratory growth, as are	1	2	2	2	2	2	2	2	2	1	2	2	2	2	2	2	2	1	2	2	2	2	2	2	2	1	2	2	16.2	16.2	16.2	12.03	105	105	0.00058703	2.6831	By MS/MS	By MS/MS	By MS/MS	By MS/MS	By MS/MS	By MS/MS	By MS/MS	By MS/MS
YDR116C	YDR116C	14	14	14	>YDR116C pep:known chromosome:R64-1-1:IV:682724:683581:-1 gene:YDR116C transcript:YDR116C description:Mitochondrial ribosomal protein of the large subunit	1	14	14	14	13	11	11	13	11	13	10	11	13	11	11	13	11	13	10	11	13	11	11	13	11	13	10	11	60.7	60.7	60.7	30.996	285	285	0	191.26	By MS/MS	By MS/MS	By MS/MS	By MS/MS	By MS/MS	By MS/MS	By MS/MS	By MS/MS
YDR117C	YDR117C	10	10	10	>YDR117C pep:known chromosome:R64-1-1:IV:683946:685643:-1 gene:YDR117C transcript:YDR117C description:Protein of unknown function that associates with ribosomes\x3b has a putative RNA binding domain\x3b in mammals the corresponding protein, eIF2D, has bee	1	10	10	10	9	8	8	8	8	8	8	9	9	8	8	8	8	8	8	9	9	8	8	8	8	8	8	9	19.3	19.3	19.3	63.991	565	565	0	50.626	By MS/MS	By MS/MS	By MS/MS	By MS/MS	By MS/MS	By MS/MS	By MS/MS	By MS/MS
YDR118W	YDR118W	3	3	3	>YDR118W pep:known chromosome:R64-1-1:IV:685882:687840:1 gene:YDR118W transcript:YDR118W description:Subunit of the Anaphase-Promoting Complex/Cyclosome (APC/C), which is a ubiquitin-protein ligase required for degradation of anaphase inhibitors, includin	1	3	3	3	2	2	2	2	3	2	2	2	2	2	2	2	3	2	2	2	2	2	2	2	3	2	2	2	4.3	4.3	4.3	75.255	652	652	0	4.2297	By MS/MS	By MS/MS	By MS/MS	By MS/MS	By MS/MS	By MS/MS	By MS/MS	By MS/MS
YDR120C	YDR120C	22	22	22	>YDR120C pep:known chromosome:R64-1-1:IV:691549:693261:-1 gene:YDR120C transcript:YDR120C description:tRNA methyltransferase\x3b two forms of the protein are made by alternative translation starts\x3b localizes to both the nucleus and mitochondrion to pro	1	22	22	22	20	19	19	16	17	17	19	16	20	19	19	16	17	17	19	16	20	19	19	16	17	17	19	16	44.4	44.4	44.4	64.052	570	570	0	217.3	By MS/MS	By MS/MS	By MS/MS	By MS/MS	By MS/MS	By MS/MS	By MS/MS	By MS/MS
YDR121W	YDR121W	5	5	5	>YDR121W pep:known chromosome:R64-1-1:IV:693585:694175:1 gene:YDR121W transcript:YDR121W description:Shared subunit of DNA polymerase (II) epsilon and of ISW2/yCHRAC chromatin accessibility complex\x3b involved in both chromosomal DNA replication and in i	1	5	5	5	3	4	3	4	4	4	2	4	3	4	3	4	4	4	2	4	3	4	3	4	4	4	2	4	28.6	28.6	28.6	21.997	196	196	0	68.116	By MS/MS	By MS/MS	By MS/MS	By MS/MS	By MS/MS	By MS/MS	By MS/MS	By MS/MS
YDR127W	YDR127W	66	66	66	>YDR127W pep:known chromosome:R64-1-1:IV:704484:709250:1 gene:YDR127W transcript:YDR127W description:Pentafunctional arom protein, catalyzes steps 2 through 6 in the biosynthesis of chorismate, which is a precursor to aromatic amino acids	1	66	66	66	59	51	59	57	53	56	56	54	59	51	59	57	53	56	56	54	59	51	59	57	53	56	56	54	47.5	47.5	47.5	174.75	1588	1588	0	323.31	By MS/MS	By MS/MS	By MS/MS	By MS/MS	By MS/MS	By MS/MS	By MS/MS	By MS/MS
YDR128W	YDR128W	7	7	7	>YDR128W pep:known chromosome:R64-1-1:IV:709549:712995:1 gene:YDR128W transcript:YDR128W description:Subunit of the SEA (Seh1-associated) complex, a coatomer-related complex that associates dynamically with the vacuole\x3b has N-terminal WD-40 repeats and	1	7	7	7	3	4	4	4	4	5	4	6	3	4	4	4	4	5	4	6	3	4	4	4	4	5	4	6	6	6	6	130.94	1148	1148	0	5.4521	By MS/MS	By MS/MS	By MS/MS	By MS/MS	By MS/MS	By MS/MS	By MS/MS	By MS/MS
YDR129C;REV__YDR129C	YDR129C	32;1	32;1	32;1	>YDR129C pep:known chromosome:R64-1-1:IV:713340:715379:-1 gene:YDR129C transcript:YDR129C description:Fimbrin, actin-bundling protein\x3b cooperates with Scp1p (calponin/transgelin) in the organization and maintenance of the actin cytoskeleton	2	32	32	32	27	26	27	28	25	26	24	24	27	26	27	28	25	26	24	24	27	26	27	28	25	26	24	24	54.2	54.2	54.2	71.772	642	642;642	0	323.31	By MS/MS	By MS/MS	By MS/MS	By MS/MS	By MS/MS	By MS/MS	By MS/MS	By MS/MS
YDR130C	YDR130C	2	2	2	>YDR130C pep:known chromosome:R64-1-1:IV:715747:716622:-1 gene:YDR130C transcript:YDR130C description:Spindle pole body-related intermediate filament protein\x3b forms cell cycle-specific filaments between spindle pole bodies in mother and daughter cells\	1	2	2	2	2	2	2	2	2	2	2	2	2	2	2	2	2	2	2	2	2	2	2	2	2	2	2	2	5.5	5.5	5.5	33.186	291	291	0	3.5879	By matching	By MS/MS	By matching	By MS/MS	By MS/MS	By MS/MS	By MS/MS	By MS/MS
YDR135C;YKR104W	YDR135C	21;1	21;1	19;0	>YDR135C pep:known chromosome:R64-1-1:IV:723004:727551:-1 gene:YDR135C transcript:YDR135C description:Vacuolar glutathione S-conjugate transporter\x3b member of the ATP-binding cassette family\x3b has a role in detoxifying metals such as cadmium, mercury,	2	21	21	19	15	14	17	15	15	14	18	10	15	14	17	15	15	14	18	10	14	13	16	13	14	13	17	9	13.8	13.8	12.8	171.12	1515	1515;306	0	67.284	By MS/MS	By MS/MS	By MS/MS	By MS/MS	By MS/MS	By MS/MS	By MS/MS	By MS/MS
YDR137W	YDR137W	5	5	5	>YDR137W pep:known chromosome:R64-1-1:IV:728259:730250:1 gene:YDR137W transcript:YDR137W description:Subunit of a Golgi membrane exchange factor (Ric1p-Rgp1p) that catalyzes nucleotide exchange on Ypt6p	1	5	5	5	2	3	3	3	2	1	4	4	2	3	3	3	2	1	4	4	2	3	3	3	2	1	4	4	7.2	7.2	7.2	75.316	663	663	0	17.471	By MS/MS	By MS/MS	By MS/MS	By MS/MS	By MS/MS	By MS/MS	By MS/MS	By MS/MS
YDR138W	YDR138W	5	5	5	>YDR138W pep:known chromosome:R64-1-1:IV:730578:732836:1 gene:YDR138W transcript:YDR138W description:Subunit of THO/TREX complexes that couple transcription elongation with mitotic recombination and with mRNA metabolism and export, subunit of an RNA Pol I	1	5	5	5	3	4	5	4	3	3	3	1	3	4	5	4	3	3	3	1	3	4	5	4	3	3	3	1	5.5	5.5	5.5	87.828	752	752	0	3.0919	By MS/MS	By MS/MS	By MS/MS	By MS/MS	By MS/MS	By MS/MS	By MS/MS	By matching
YDR141C	YDR141C	24	24	24	>YDR141C pep:known chromosome:R64-1-1:IV:734901:739997:-1 gene:YDR141C transcript:YDR141C description:Golgi-localized, leucine-zipper domain containing protein\x3b involved in endosome to Golgi transport, organization of the ER, establishing cell polarity	1	24	24	24	13	14	18	15	16	13	18	18	13	14	18	15	16	13	18	18	13	14	18	15	16	13	18	18	15.5	15.5	15.5	194.69	1698	1698	0	99.028	By MS/MS	By MS/MS	By MS/MS	By MS/MS	By MS/MS	By MS/MS	By MS/MS	By MS/MS
YDR144C	YDR144C	5	5	5	>YDR144C pep:known chromosome:R64-1-1:IV:744311:746101:-1 gene:YDR144C transcript:YDR144C description:GPI-anchored aspartyl protease, member of the yapsin family of proteases involved in cell wall growth and maintenance\x3b shares functions with Yap3p and	1	5	5	5	2	2	3	4	2	3	4	4	2	2	3	4	2	3	4	4	2	2	3	4	2	3	4	4	12.6	12.6	12.6	64.268	596	596	0	29.094	By MS/MS	By MS/MS	By MS/MS	By MS/MS	By MS/MS	By MS/MS	By MS/MS	By MS/MS
YDR145W	YDR145W	14	14	14	>YDR145W pep:known chromosome:R64-1-1:IV:746738:748357:1 gene:YDR145W transcript:YDR145W description:Subunit (61/68 kDa) of TFIID and SAGA complexes, involved in RNA polymerase II transcription initiation and in chromatin modification, similar to histone	1	14	14	14	9	13	12	8	9	10	10	9	9	13	12	8	9	10	10	9	9	13	12	8	9	10	10	9	28	28	28	61.072	539	539	0	217.68	By MS/MS	By MS/MS	By MS/MS	By MS/MS	By MS/MS	By MS/MS	By MS/MS	By MS/MS
YDR146C	YDR146C	6	6	6	>YDR146C pep:known chromosome:R64-1-1:IV:748613:750742:-1 gene:YDR146C transcript:YDR146C description:Transcription factor that activates transcription of genes expressed at the M/G1 phase boundary and in G1 phase\x3b localization to the nucleus occurs du	1	6	6	6	3	5	4	5	4	4	3	3	3	5	4	5	4	4	3	3	3	5	4	5	4	4	3	3	6.5	6.5	6.5	79.774	709	709	0	5.5058	By MS/MS	By MS/MS	By MS/MS	By MS/MS	By MS/MS	By MS/MS	By MS/MS	By MS/MS
YDR147W	YDR147W	5	5	5	>YDR147W pep:known chromosome:R64-1-1:IV:751631:753235:1 gene:YDR147W transcript:YDR147W description:Ethanolamine kinase, primarily responsible for phosphatidylethanolamine synthesis via the CDP-ethanolamine pathway\x3b exhibits some choline kinase activi	1	5	5	5	3	3	3	2	3	3	2	3	3	3	3	2	3	3	2	3	3	3	3	2	3	3	2	3	9.7	9.7	9.7	61.656	534	534	0	4.4782	By MS/MS	By MS/MS	By MS/MS	By MS/MS	By MS/MS	By MS/MS	By MS/MS	By MS/MS
YDR148C	YDR148C	13	13	13	>YDR148C pep:known chromosome:R64-1-1:IV:753675:755066:-1 gene:YDR148C transcript:YDR148C description:Dihydrolipoyl transsuccinylase, component of the mitochondrial alpha-ketoglutarate dehydrogenase complex, which catalyzes the oxidative decarboxylation o	1	13	13	13	10	9	10	9	8	11	9	10	10	9	10	9	8	11	9	10	10	9	10	9	8	11	9	10	26.8	26.8	26.8	50.43	463	463	0	74.961	By MS/MS	By MS/MS	By MS/MS	By MS/MS	By MS/MS	By MS/MS	By MS/MS	By MS/MS
YDR150W	YDR150W	21	21	21	>YDR150W pep:known chromosome:R64-1-1:IV:755628:763874:1 gene:YDR150W transcript:YDR150W description:Protein required for nuclear migration, localizes to the mother cell cortex and the bud tip\x3b may mediate interactions of dynein and cytoplasmic microtu	1	21	21	21	14	13	15	14	10	14	13	15	14	13	15	14	10	14	13	15	14	13	15	14	10	14	13	15	20.7	20.7	20.7	313.03	2748	2748	0	76.044	By MS/MS	By MS/MS	By MS/MS	By MS/MS	By MS/MS	By MS/MS	By MS/MS	By MS/MS
YDR152W	YDR152W	6	6	6	>YDR152W pep:known chromosome:R64-1-1:IV:765706:766503:1 gene:YDR152W transcript:YDR152W description:Highly-acidic cytoplasmic RWD domain-containing protein of unknown function\x3b forms a complex with Rbg2p\x3b interacts with Rbg1p and Gcn1p\x3b associat	1	6	6	6	5	6	6	5	6	6	5	5	5	6	6	5	6	6	5	5	5	6	6	5	6	6	5	5	18.9	18.9	18.9	31.03	265	265	0	35.823	By MS/MS	By MS/MS	By MS/MS	By MS/MS	By MS/MS	By MS/MS	By MS/MS	By MS/MS
YDR153C	YDR153C	12	12	12	>YDR153C pep:known chromosome:R64-1-1:IV:766736:767971:-1 gene:YDR153C transcript:YDR153C description:Protein containing an N-terminal epsin-like domain involved in clathrin recruitment and traffic between the Golgi and endosomes\x3b associates with the c	1	12	12	12	10	9	9	11	9	6	10	7	10	9	9	11	9	6	10	7	10	9	9	11	9	6	10	7	23.6	23.6	23.6	47.321	411	411	0	113.85	By MS/MS	By MS/MS	By MS/MS	By MS/MS	By MS/MS	By MS/MS	By MS/MS	By MS/MS
YDR155C	YDR155C	14	14	13	>YDR155C pep:known chromosome:R64-1-1:IV:768512:769000:-1 gene:YDR155C transcript:YDR155C description:Cytoplasmic peptidyl-prolyl cis-trans isomerase (cyclophilin), catalyzes the cis-trans isomerization of peptide bonds N-terminal to proline residues\x3b	1	14	14	13	13	11	13	11	14	13	11	13	13	11	13	11	14	13	11	13	12	10	12	10	13	12	10	12	54.3	54.3	54.3	17.39	162	162	0	207.85	By MS/MS	By MS/MS	By MS/MS	By MS/MS	By MS/MS	By MS/MS	By MS/MS	By MS/MS
YDR158W	YDR158W	28	28	28	>YDR158W pep:known chromosome:R64-1-1:IV:770357:771454:1 gene:YDR158W transcript:YDR158W description:Aspartic beta semi-aldehyde dehydrogenase, catalyzes the second step in the common pathway for methionine and threonine biosynthesis\x3b expression regula	1	28	28	28	23	26	23	23	26	25	24	22	23	26	23	23	26	25	24	22	23	26	23	23	26	25	24	22	76.4	76.4	76.4	39.543	365	365	0	323.31	By MS/MS	By MS/MS	By MS/MS	By MS/MS	By MS/MS	By MS/MS	By MS/MS	By MS/MS
YDR159W	YDR159W	3	3	3	>YDR159W pep:known chromosome:R64-1-1:IV:771877:775782:1 gene:YDR159W transcript:YDR159W description:Nuclear pore-associated protein\x3b required for biogenesis of the small ribosomal subunit\x3b component of TREX-2 complex (Sac3p-Thp1p-Sus1p-Cdc31p) invo	1	3	3	3	1	3	2	3	1	1	3	1	1	3	2	3	1	1	3	1	1	3	2	3	1	1	3	1	2.4	2.4	2.4	149.57	1301	1301	0.0011594	2.4266	By matching	By matching	By MS/MS	By MS/MS	By matching	By matching	By MS/MS	By matching
YDR161W	YDR161W	4	4	4	>YDR161W pep:known chromosome:R64-1-1:IV:779043:780206:1 gene:YDR161W transcript:YDR161W description:Putative protein of unknown function\x3b non-essential gene\x3b proposed function in rRNA and ribosome biosynthesis based on transcriptional co-regulation	1	4	4	4	4	4	2	4	2	4	3	2	4	4	2	4	2	4	3	2	4	4	2	4	2	4	3	2	15	15	15	42.942	387	387	0	114.81	By MS/MS	By MS/MS	By MS/MS	By MS/MS	By MS/MS	By MS/MS	By MS/MS	By MS/MS
YDR163W	YDR163W	3	3	3	>YDR163W pep:known chromosome:R64-1-1:IV:781423:781950:1 gene:YDR163W transcript:YDR163W description:Non-essential protein involved in pre-mRNA splicing, component of a complex containing Cef1p\x3b has similarity to S. pombe Cwf15p	1	3	3	3	2	2	2	2	2	3	2	2	2	2	2	2	2	3	2	2	2	2	2	2	2	3	2	2	17.1	17.1	17.1	19.935	175	175	0	4.0877	By MS/MS	By MS/MS	By MS/MS	By MS/MS	By MS/MS	By MS/MS	By MS/MS	By MS/MS
YDR164C	YDR164C	10	10	10	>YDR164C pep:known chromosome:R64-1-1:IV:782041:784215:-1 gene:YDR164C transcript:YDR164C description:Sm-like protein involved in docking and fusion of exocytic vesicles\x3b binds to assembled SNARE complexes at the membrane and stimulates membrane fusion	1	10	10	10	8	6	8	7	6	8	5	4	8	6	8	7	6	8	5	4	8	6	8	7	6	8	5	4	17	17	17	83.479	724	724	0	30.1	By MS/MS	By MS/MS	By MS/MS	By MS/MS	By MS/MS	By MS/MS	By MS/MS	By MS/MS
YDR165W	YDR165W	16	16	16	>YDR165W pep:known chromosome:R64-1-1:IV:784871:786205:1 gene:YDR165W transcript:YDR165W description:Catalytic subunit of a tRNA methyltransferase complex\x3b Trm8p and Trm82p comprise an enzyme that catalyzes a methyl-transfer from S-adenosyl-l-methionin	1	16	16	16	13	13	15	12	10	10	11	9	13	13	15	12	10	10	11	9	13	13	15	12	10	10	11	9	49.1	49.1	49.1	50.487	444	444	0	198.3	By MS/MS	By MS/MS	By MS/MS	By MS/MS	By MS/MS	By MS/MS	By MS/MS	By MS/MS
YDR166C	YDR166C	7	7	7	>YDR166C pep:known chromosome:R64-1-1:IV:786306:789221:-1 gene:YDR166C transcript:YDR166C description:Essential 107kDa subunit of the exocyst complex (Sec3p, Sec5p, Sec6p, Sec8p, Sec10p, Sec15p, Exo70p, and Exo84p), which has the essential function of med	1	7	7	7	3	6	3	1	5	5	6	5	3	6	3	1	5	5	6	5	3	6	3	1	5	5	6	5	6.8	6.8	6.8	112.12	971	971	0	37.111	By MS/MS	By MS/MS	By MS/MS	By MS/MS	By MS/MS	By MS/MS	By MS/MS	By MS/MS
YDR167W	YDR167W	5	5	5	>YDR167W pep:known chromosome:R64-1-1:IV:789449:790069:1 gene:YDR167W transcript:YDR167W description:Subunit (145 kDa) of TFIID and SAGA complexes, involved in RNA polymerase II transcription initiation and in chromatin modification	1	5	5	5	4	3	3	3	3	3	4	4	4	3	3	3	3	3	4	4	4	3	3	3	3	3	4	4	38.3	38.3	38.3	23.019	206	206	0	79.142	By MS/MS	By MS/MS	By MS/MS	By MS/MS	By MS/MS	By MS/MS	By MS/MS	By MS/MS
YDR168W	YDR168W	13	13	13	>YDR168W pep:known chromosome:R64-1-1:IV:790328:791848:1 gene:YDR168W transcript:YDR168W description:Essential Hsp90p co-chaperone\x3b necessary for passage through the START phase of the cell cycle\x3b stabilizes protein kinase nascent chains and partici	1	13	13	13	12	11	12	11	11	13	10	11	12	11	12	11	11	13	10	11	12	11	12	11	11	13	10	11	28.7	28.7	28.7	58.384	506	506	0	127.43	By MS/MS	By MS/MS	By MS/MS	By MS/MS	By MS/MS	By MS/MS	By MS/MS	By MS/MS
YDR169C	YDR169C	5	5	5	>YDR169C pep:known chromosome:R64-1-1:IV:792348:793889:-1 gene:YDR169C transcript:YDR169C description:Ribosomal RNA processing element (RRPE)-binding protein involved in the glucose-induced transition from quiescence to growth\x3b restricted to nucleus in	1	5	5	5	4	4	2	2	5	5	3	3	4	4	2	2	5	5	3	3	4	4	2	2	5	5	3	3	12.9	12.9	12.9	56.263	513	513	0	64.515	By MS/MS	By MS/MS	By matching	By matching	By MS/MS	By MS/MS	By MS/MS	By MS/MS
YDR170C	YDR170C	32	32	32	>YDR170C pep:known chromosome:R64-1-1:IV:796193:802222:-1 gene:YDR170C transcript:YDR170C description:Guanine nucleotide exchange factor (GEF) for ADP ribosylation factors involved in proliferation of the Golgi, intra-Golgi transport and ER-to-Golgi trans	1	32	32	32	21	22	26	23	23	26	25	23	21	22	26	23	23	26	25	23	21	22	26	23	23	26	25	23	16.1	16.1	16.1	226.88	2009	2009	0	90.133	By MS/MS	By MS/MS	By MS/MS	By MS/MS	By MS/MS	By MS/MS	By MS/MS	By MS/MS
YDR171W	YDR171W	13	13	13	>YDR171W pep:known chromosome:R64-1-1:IV:806621:807748:1 gene:YDR171W transcript:YDR171W description:Small heat shock protein (sHSP) with chaperone activity\x3b forms barrel-shaped oligomers that suppress unfolded protein aggregation\x3b involved in cytos	1	13	13	13	10	9	11	10	9	10	12	10	10	9	11	10	9	10	12	10	10	9	11	10	9	10	12	10	38.7	38.7	38.7	42.816	375	375	0	61.494	By MS/MS	By MS/MS	By MS/MS	By MS/MS	By MS/MS	By MS/MS	By MS/MS	By MS/MS
YDR172W	YDR172W	29	29	29	>YDR172W pep:known chromosome:R64-1-1:IV:808324:810381:1 gene:YDR172W transcript:YDR172W description:Translation termination factor eRF3, has a role in mRNA deadenylation and decay\x3b altered protein conformation creates the	1	29	29	29	24	20	24	25	19	15	21	20	24	20	24	25	19	15	21	20	24	20	24	25	19	15	21	20	36.9	36.9	36.9	76.55	685	685	0	200.18	By MS/MS	By MS/MS	By MS/MS	By MS/MS	By MS/MS	By MS/MS	By MS/MS	By MS/MS
YDR174W	YDR174W	8	8	8	>YDR174W pep:known chromosome:R64-1-1:IV:812110:812850:1 gene:YDR174W transcript:YDR174W description:Chromatin associated high mobility group (HMG) family member involved in genome maintenance\x3b rDNA-binding component of the Pol I transcription system\x	1	8	8	8	7	6	7	6	8	7	5	7	7	6	7	6	8	7	5	7	7	6	7	6	8	7	5	7	33.3	33.3	33.3	27.544	246	246	0	64.884	By MS/MS	By MS/MS	By MS/MS	By MS/MS	By MS/MS	By MS/MS	By MS/MS	By MS/MS
YDR175C	YDR175C	8	8	8	>YDR175C pep:known chromosome:R64-1-1:IV:813193:814152:-1 gene:YDR175C transcript:YDR175C description:Mitochondrial ribosomal protein of the small subunit	1	8	8	8	7	8	8	7	7	7	7	6	7	8	8	7	7	7	7	6	7	8	8	7	7	7	7	6	23.5	23.5	23.5	37.393	319	319	0	59.752	By MS/MS	By MS/MS	By MS/MS	By MS/MS	By MS/MS	By MS/MS	By MS/MS	By MS/MS
YDR177W	YDR177W	9	9	9	>YDR177W pep:known chromosome:R64-1-1:IV:816878:817525:1 gene:YDR177W transcript:YDR177W description:Ubiquitin-conjugating enzyme that mediates selective degradation of short-lived and abnormal proteins\x3b plays a role in vesicle biogenesis and ER-associ	1	9	9	9	7	9	8	8	8	7	6	8	7	9	8	8	8	7	6	8	7	9	8	8	8	7	6	8	60.5	60.5	60.5	24.178	215	215	0	62.893	By MS/MS	By MS/MS	By MS/MS	By MS/MS	By MS/MS	By MS/MS	By MS/MS	By MS/MS
YDR178W	YDR178W	2	2	2	>YDR178W pep:known chromosome:R64-1-1:IV:817950:818495:1 gene:YDR178W transcript:YDR178W description:Membrane anchor subunit of succinate dehydrogenase (Sdh1p, Sdh2p, Sdh3p, Sdh4p), which couples the oxidation of succinate to the transfer of electrons to	1	2	2	2	2	2	2	2	2	1	2	2	2	2	2	2	2	1	2	2	2	2	2	2	2	1	2	2	13.8	13.8	13.8	20.248	181	181	0	7.891	By MS/MS	By MS/MS	By MS/MS	By MS/MS	By MS/MS	By MS/MS	By MS/MS	By MS/MS
YDR181C	YDR181C	4	4	4	>YDR181C pep:known chromosome:R64-1-1:IV:825910:827355:-1 gene:YDR181C transcript:YDR181C description:Subunit of the SAS complex (Sas2p, Sas4p, Sas5p), which acetylates free histones and nucleosomes and regulates transcriptional silencing\x3b required for	1	4	4	4	1	2	3	4	1	3	3	2	1	2	3	4	1	3	3	2	1	2	3	4	1	3	3	2	7.5	7.5	7.5	55.409	481	481	0	3.4618	By MS/MS	By MS/MS	By MS/MS	By MS/MS	By MS/MS	By MS/MS	By MS/MS	By MS/MS
YDR182W	YDR182W	5	5	5	>YDR182W pep:known chromosome:R64-1-1:IV:827582:829057:1 gene:YDR182W transcript:YDR182W description:Putative lipid phosphatase of the endoplasmic reticulum\x3b shows Mn2+ dependence and may affect Ca2+ signaling\x3b mutants display actin and general grow	1	5	5	5	4	5	5	4	4	4	5	4	4	5	5	4	4	4	5	4	4	5	5	4	4	4	5	4	10.8	10.8	10.8	57.147	491	491	0	9.429	By MS/MS	By MS/MS	By MS/MS	By MS/MS	By MS/MS	By MS/MS	By MS/MS	By MS/MS
YDR183W	YDR183W	3	3	3	>YDR183W pep:known chromosome:R64-1-1:IV:829585:830277:1 gene:YDR183W transcript:YDR183W description:Protein that interacts with CCT (chaperonin containing TCP-1) complex and has a role in actin and tubulin folding\x3b has weak similarity to phosducins, w	1	3	3	3	1	0	1	1	0	0	2	2	1	0	1	1	0	0	2	2	1	0	1	1	0	0	2	2	13.9	13.9	13.9	26.622	230	230	0	6.7418	By MS/MS	By matching	By MS/MS	By MS/MS	By matching	By matching	By MS/MS	By MS/MS
YDR186C	YDR186C	2	2	2	>YDR186C pep:known chromosome:R64-1-1:IV:832859:835492:-1 gene:YDR186C transcript:YDR186C description:Putative protein of unknown function\x3b may interact with ribosomes, based on co-purification experiments\x3b green fluorescent protein (GFP)-fusion pro	1	2	2	2	0	0	0	1	2	2	2	1	0	0	0	1	2	2	2	1	0	0	0	1	2	2	2	1	2.4	2.4	2.4	98.33	877	877	0.0014413	2.3573	By matching	By matching	By matching	By MS/MS	By matching	By MS/MS	By MS/MS	By MS/MS
YDR188W	YDR188W	21	21	21	>YDR188W pep:known chromosome:R64-1-1:IV:836421:838061:1 gene:YDR188W transcript:YDR188W description:Subunit of the cytosolic chaperonin Cct ring complex, related to Tcp1p, essential protein that is required for the assembly of actin and tubulins in vivo\	1	21	21	21	19	20	21	20	19	19	19	18	19	20	21	20	19	19	19	18	19	20	21	20	19	19	19	18	37.9	37.9	37.9	59.923	546	546	0	323.31	By MS/MS	By MS/MS	By MS/MS	By MS/MS	By MS/MS	By MS/MS	By MS/MS	By MS/MS
YDR189W	YDR189W	21	21	21	>YDR189W pep:known chromosome:R64-1-1:IV:838392:840392:1 gene:YDR189W transcript:YDR189W description:Hydrophilic protein involved in vesicle trafficking between the ER and Golgi\x3b SM (Sec1/Munc-18) family protein that binds the tSNARE Sed5p and stimulat	1	21	21	21	17	16	17	16	15	15	18	15	17	16	17	16	15	15	18	15	17	16	17	16	15	15	18	15	38.4	38.4	38.4	74.678	666	666	0	231.9	By MS/MS	By MS/MS	By MS/MS	By MS/MS	By MS/MS	By MS/MS	By MS/MS	By MS/MS
YDR190C	YDR190C	32	32	32	>YDR190C pep:known chromosome:R64-1-1:IV:840604:841995:-1 gene:YDR190C transcript:YDR190C description:Essential protein involved in transcription regulation\x3b component of chromatin remodeling complexes\x3b required for assembly and function of the INO8	1	32	32	32	28	28	25	29	23	26	22	24	28	28	25	29	23	26	22	24	28	28	25	29	23	26	22	24	73.7	73.7	73.7	50.452	463	463	0	323.31	By MS/MS	By MS/MS	By MS/MS	By MS/MS	By MS/MS	By MS/MS	By MS/MS	By MS/MS
YDR194C	YDR194C	25	25	25	>YDR194C pep:known chromosome:R64-1-1:IV:845952:847946:-1 gene:YDR194C transcript:YDR194C description:DEAD-box protein required for efficient splicing of mitochondrial Group I and II introns\x3b non-polar RNA helicase that also facilities strand annealing	1	25	25	25	22	19	18	18	19	18	16	16	22	19	18	18	19	18	16	16	22	19	18	18	19	18	16	16	37.3	37.3	37.3	76.268	664	664	0	66.059	By MS/MS	By MS/MS	By MS/MS	By MS/MS	By MS/MS	By MS/MS	By MS/MS	By MS/MS
YDR195W	YDR195W	7	7	7	>YDR195W pep:known chromosome:R64-1-1:IV:848599:850200:1 gene:YDR195W transcript:YDR195W description:RNA-binding protein involved in the cleavage step of mRNA 3-end formation prior to polyadenylation, and in snoRNA maturation\x3b part of holo-CPF subcomp	1	7	7	7	4	4	6	3	6	3	5	5	4	4	6	3	6	3	5	5	4	4	6	3	6	3	5	5	13.3	13.3	13.3	59.818	533	533	0	24.575	By MS/MS	By MS/MS	By MS/MS	By MS/MS	By MS/MS	By MS/MS	By MS/MS	By MS/MS
YDR197W	YDR197W	3	2	2	>YDR197W pep:known chromosome:R64-1-1:IV:851228:852397:1 gene:YDR197W transcript:YDR197W description:Mitochondrial translational activator of the COB mRNA\x3b interacts with translating ribosomes, acts on the COB mRNA 5-untranslated leader	1	3	2	2	2	3	3	2	3	2	3	3	1	2	2	1	2	1	2	2	1	2	2	1	2	1	2	2	9.8	7.7	7.7	44.607	389	389	0	28.109	By MS/MS	By MS/MS	By MS/MS	By MS/MS	By MS/MS	By MS/MS	By MS/MS	By MS/MS
YDR198C	YDR198C	6	6	6	>YDR198C pep:known chromosome:R64-1-1:IV:852533:853972:-1 gene:YDR198C transcript:YDR198C description:Ribosomal protein lysine methyltransferase, responsible for trimethylation of the lysine residue at position 3 of Rpl12Ap and Rpl12Bp	1	6	6	6	4	5	6	4	4	2	4	3	4	5	6	4	4	2	4	3	4	5	6	4	4	2	4	3	14.4	14.4	14.4	55.949	479	479	0	14.816	By MS/MS	By MS/MS	By MS/MS	By MS/MS	By MS/MS	By MS/MS	By MS/MS	By MS/MS
YDR204W	YDR204W	4	4	4	>YDR204W pep:known chromosome:R64-1-1:IV:858137:859144:1 gene:YDR204W transcript:YDR204W description:Protein with a role in ubiquinone (Coenzyme Q) biosynthesis, possibly functioning in stabilization of Coq7p\x3b located on the matrix face of the mitochon	1	4	4	4	2	2	4	3	4	4	3	3	2	2	4	3	4	4	3	3	2	2	4	3	4	4	3	3	14.6	14.6	14.6	38.627	335	335	0	23.899	By MS/MS	By MS/MS	By MS/MS	By MS/MS	By MS/MS	By MS/MS	By MS/MS	By MS/MS
YDR205W	YDR205W	2	2	2	>YDR205W pep:known chromosome:R64-1-1:IV:859346:861520:1 gene:YDR205W transcript:YDR205W description:Member of the cation diffusion facilitator family, localizes to the endoplasmic reticulum and nucleus\x3b mutations affect the cellular distribution of zi	1	2	2	2	0	0	0	0	2	1	2	0	0	0	0	0	2	1	2	0	0	0	0	0	2	1	2	0	3.7	3.7	3.7	80.577	724	724	0	19.021	By matching	By matching	By matching	By matching	By MS/MS	By matching	By MS/MS	By matching
YDR206W	YDR206W	2	2	2	>YDR206W pep:known chromosome:R64-1-1:IV:862054:864708:1 gene:YDR206W transcript:YDR206W description:Protein involved in inhibition of translation and nonsense-mediated decay\x3b interacts with cap binding protein Cdc33p and with Nam7p\x3b localizes to P-	1	2	2	2	1	2	2	2	2	2	2	2	1	2	2	2	2	2	2	2	1	2	2	2	2	2	2	2	3.3	3.3	3.3	99.999	884	884	0	5.462	By matching	By matching	By MS/MS	By MS/MS	By MS/MS	By MS/MS	By MS/MS	By MS/MS
YDR208W	YDR208W	4	4	4	>YDR208W pep:known chromosome:R64-1-1:IV:868224:870563:1 gene:YDR208W transcript:YDR208W description:Phosphatidylinositol-4-phosphate 5-kinase, involved in actin cytoskeleton organization and cell morphogenesis\x3b multicopy suppressor of stt4 mutation	1	4	4	4	2	1	3	2	0	1	2	0	2	1	3	2	0	1	2	0	2	1	3	2	0	1	2	0	5.6	5.6	5.6	89.319	779	779	0	6.5337	By MS/MS	By MS/MS	By MS/MS	By MS/MS	By matching	By MS/MS	By MS/MS	By matching
YDR211W	YDR211W	21	21	21	>YDR211W pep:known chromosome:R64-1-1:IV:884727:886865:1 gene:YDR211W transcript:YDR211W description:Catalytic epsilon subunit of the translation initiation factor eIF2B, the guanine-nucleotide exchange factor for eIF2\x3b activity subsequently regulated	1	21	21	21	13	14	15	13	15	13	12	14	13	14	15	13	15	13	12	14	13	14	15	13	15	13	12	14	30.5	30.5	30.5	81.16	712	712	0	137.99	By MS/MS	By MS/MS	By MS/MS	By MS/MS	By MS/MS	By MS/MS	By MS/MS	By MS/MS
YDR212W	YDR212W	26	26	26	>YDR212W pep:known chromosome:R64-1-1:IV:887232:888911:1 gene:YDR212W transcript:YDR212W description:Alpha subunit of chaperonin-containing T-complex, which mediates protein folding in the cytosol\x3b involved in actin cytoskeleton maintenance\x3b overexp	1	26	26	26	23	23	23	20	21	22	23	23	23	23	23	20	21	22	23	23	23	23	23	20	21	22	23	23	46.5	46.5	46.5	60.48	559	559	0	317	By MS/MS	By MS/MS	By MS/MS	By MS/MS	By MS/MS	By MS/MS	By MS/MS	By MS/MS
YDR214W	YDR214W	14	14	14	>YDR214W pep:known chromosome:R64-1-1:IV:892875:893927:1 gene:YDR214W transcript:YDR214W description:Co-chaperone that binds to Hsp82p and activates its ATPase activity\x3b similar to Hch1p\x3b expression is regulated by stresses such as heat shock	1	14	14	14	12	12	13	14	11	12	11	11	12	12	13	14	11	12	11	11	12	12	13	14	11	12	11	11	47.1	47.1	47.1	39.435	350	350	0	171.75	By MS/MS	By MS/MS	By MS/MS	By MS/MS	By MS/MS	By MS/MS	By MS/MS	By MS/MS
YDR216W	YDR216W	6	6	6	>YDR216W pep:known chromosome:R64-1-1:IV:895035:899006:1 gene:YDR216W transcript:YDR216W description:Carbon source-responsive zinc-finger transcription factor, required for transcription of the glucose-repressed gene ADH2, of peroxisomal protein genes, an	1	6	6	6	2	2	1	4	2	3	3	3	2	2	1	4	2	3	3	3	2	2	1	4	2	3	3	3	4.8	4.8	4.8	150.94	1323	1323	0	8.3178	By MS/MS	By MS/MS	By MS/MS	By MS/MS	By MS/MS	By MS/MS	By MS/MS	By MS/MS
YDR221W	YDR221W	4	4	4	>YDR221W pep:known chromosome:R64-1-1:IV:907330:909438:1 gene:YDR221W transcript:YDR221W description:Glucosidase II beta subunit, forms a complex with alpha subunit Rot2p, involved in removal of two glucose residues from N-linked glycans during glycoprote	1	4	4	4	3	2	4	3	1	3	2	2	3	2	4	3	1	3	2	2	3	2	4	3	1	3	2	2	6.3	6.3	6.3	79.907	702	702	0	11.166	By MS/MS	By MS/MS	By MS/MS	By MS/MS	By MS/MS	By MS/MS	By matching	By MS/MS
YDR226W	YDR226W	16	16	16	>YDR226W pep:known chromosome:R64-1-1:IV:916486:917154:1 gene:YDR226W transcript:YDR226W description:Adenylate kinase, required for purine metabolism\x3b localized to the cytoplasm and the mitochondria\x3b lacks cleavable signal sequence	1	16	16	16	14	14	14	12	14	15	11	14	14	14	14	12	14	15	11	14	14	14	14	12	14	15	11	14	62.6	62.6	62.6	24.254	222	222	0	301.61	By MS/MS	By MS/MS	By MS/MS	By MS/MS	By MS/MS	By MS/MS	By MS/MS	By MS/MS
YDR227W	YDR227W	4	4	4	>YDR227W pep:known chromosome:R64-1-1:IV:917571:921647:1 gene:YDR227W transcript:YDR227W description:Silent information regulator that, together with SIR2 and SIR3, is involved in assembly of silent chromatin domains at telomeres and the silent mating-typ	1	4	4	4	2	3	1	2	2	2	3	3	2	3	1	2	2	2	3	3	2	3	1	2	2	2	3	3	3	3	3	152.06	1358	1358	0	6.9022	By MS/MS	By MS/MS	By MS/MS	By MS/MS	By MS/MS	By MS/MS	By MS/MS	By MS/MS
YDR228C	YDR228C	9	9	9	>YDR228C pep:known chromosome:R64-1-1:IV:921926:923806:-1 gene:YDR228C transcript:YDR228C description:mRNA 3 end processing factor, essential component of cleavage and polyadenylation factor IA (CF IA), involved in pre-mRNA 3 end processing and in trans	1	9	9	9	7	6	6	6	4	6	4	6	7	6	6	6	4	6	4	6	7	6	6	6	4	6	4	6	15	15	15	71.897	626	626	0	15.132	By MS/MS	By MS/MS	By MS/MS	By MS/MS	By MS/MS	By MS/MS	By MS/MS	By MS/MS
YDR231C	YDR231C	3	3	3	>YDR231C pep:known chromosome:R64-1-1:IV:926293:926910:-1 gene:YDR231C transcript:YDR231C description:Mitochondrial inner membrane protein, required for proteolytic processing of Cox2p and its assembly into cytochrome c oxidase	1	3	3	3	3	2	2	3	1	2	3	2	3	2	2	3	1	2	3	2	3	2	2	3	1	2	3	2	11.7	11.7	11.7	23.758	205	205	0	3.7866	By MS/MS	By MS/MS	By MS/MS	By MS/MS	By MS/MS	By MS/MS	By MS/MS	By MS/MS
YDR232W	YDR232W	16	16	16	>YDR232W pep:known chromosome:R64-1-1:IV:927452:929098:1 gene:YDR232W transcript:YDR232W description:5-aminolevulinate synthase, catalyzes the first step in the heme biosynthetic pathway\x3b an N-terminal signal sequence is required for localization to th	1	16	16	16	13	13	13	13	12	13	13	11	13	13	13	13	12	13	13	11	13	13	13	13	12	13	13	11	31.4	31.4	31.4	59.362	548	548	0	262.24	By MS/MS	By MS/MS	By MS/MS	By MS/MS	By MS/MS	By MS/MS	By MS/MS	By MS/MS
YDR233C	YDR233C	18	18	18	>YDR233C pep:known chromosome:R64-1-1:IV:929470:930357:-1 gene:YDR233C transcript:YDR233C description:ER membrane protein that interacts with Sey1p to maintain ER morphology\x3b interacts with exocyst subunit Sec6p, with Yip3p, and with Sbh1p\x3b null mut	1	18	18	18	17	18	17	17	16	17	17	14	17	18	17	17	16	17	17	14	17	18	17	17	16	17	17	14	65.8	65.8	65.8	32.916	295	295	0	323.31	By MS/MS	By MS/MS	By MS/MS	By MS/MS	By MS/MS	By MS/MS	By MS/MS	By MS/MS
YDR234W	YDR234W	24	24	24	>YDR234W pep:known chromosome:R64-1-1:IV:931129:933210:1 gene:YDR234W transcript:YDR234W description:Homoaconitase, catalyzes the conversion of homocitrate to homoisocitrate, which is a step in the lysine biosynthesis pathway	1	24	24	24	18	20	20	20	19	19	19	18	18	20	20	20	19	19	19	18	18	20	20	20	19	19	19	18	38.8	38.8	38.8	75.15	693	693	0	323.31	By MS/MS	By MS/MS	By MS/MS	By MS/MS	By MS/MS	By MS/MS	By MS/MS	By MS/MS
YDR236C	YDR236C	6	6	6	>YDR236C pep:known chromosome:R64-1-1:IV:935236:935892:-1 gene:YDR236C transcript:YDR236C description:Riboflavin kinase, phosphorylates riboflavin to form riboflavin monophosphate (FMN), which is a necessary cofactor for many enzymes\x3b localizes to micr	1	6	6	6	5	3	3	4	5	5	3	3	5	3	3	4	5	5	3	3	5	3	3	4	5	5	3	3	40.4	40.4	40.4	24.537	218	218	0	42.052	By MS/MS	By MS/MS	By MS/MS	By MS/MS	By MS/MS	By MS/MS	By MS/MS	By MS/MS
YDR237W	YDR237W	9	9	9	>YDR237W pep:known chromosome:R64-1-1:IV:936615:937493:1 gene:YDR237W transcript:YDR237W description:Mitochondrial ribosomal protein of the large subunit\x3b MRPL7 produces both YmL5 and YmL7, which are two different modified forms of the same protein	1	9	9	9	7	6	7	6	8	8	8	4	7	6	7	6	8	8	8	4	7	6	7	6	8	8	8	4	40.8	40.8	40.8	33.099	292	292	0	97.505	By MS/MS	By MS/MS	By MS/MS	By MS/MS	By MS/MS	By MS/MS	By MS/MS	By MS/MS
YDR238C	YDR238C	26	26	26	>YDR238C pep:known chromosome:R64-1-1:IV:937895:940816:-1 gene:YDR238C transcript:YDR238C description:Essential beta-coat protein of the COPI coatomer, involved in ER-to-Golgi protein trafficking and maintenance of normal ER morphology\x3b shares 43% sequ	1	26	26	26	23	23	22	21	19	19	21	19	23	23	22	21	19	19	21	19	23	23	22	21	19	19	21	19	26.8	26.8	26.8	109.02	973	973	0	161.77	By MS/MS	By MS/MS	By MS/MS	By MS/MS	By MS/MS	By MS/MS	By MS/MS	By MS/MS
YDR240C	YDR240C	5	5	5	>YDR240C pep:known chromosome:R64-1-1:IV:943674:945152:-1 gene:YDR240C transcript:YDR240C description:Component of U1 snRNP required for mRNA splicing via spliceosome\x3b yeast specific, no metazoan counterpart\x3b interacts with mRNA in commitment comple	1	5	5	5	2	5	2	3	2	3	3	2	2	5	2	3	2	3	3	2	2	5	2	3	2	3	3	2	11	11	11	56.498	492	492	0	19.235	By MS/MS	By MS/MS	By MS/MS	By MS/MS	By MS/MS	By MS/MS	By MS/MS	By MS/MS
YDR243C	YDR243C	6	6	6	>YDR243C pep:known chromosome:R64-1-1:IV:948518:950284:-1 gene:YDR243C transcript:YDR243C description:RNA helicase in the DEAD-box family, involved in RNA isomerization at the 5 splice site	1	6	6	6	3	2	4	5	2	0	4	2	3	2	4	5	2	0	4	2	3	2	4	5	2	0	4	2	10.4	10.4	10.4	66.641	588	588	0	4.9551	By MS/MS	By MS/MS	By MS/MS	By MS/MS	By MS/MS	By matching	By MS/MS	By matching
YDR244W	YDR244W	3	3	3	>YDR244W pep:known chromosome:R64-1-1:IV:950563:952401:1 gene:YDR244W transcript:YDR244W description:Peroxisomal membrane signal receptor for the C-terminal tripeptide signal sequence (PTS1) of peroxisomal matrix proteins, required for peroxisomal matrix	1	3	3	3	3	2	2	2	3	2	3	3	3	2	2	2	3	2	3	3	3	2	2	2	3	2	3	3	6.5	6.5	6.5	69.323	612	612	0	12.114	By MS/MS	By MS/MS	By MS/MS	By MS/MS	By MS/MS	By MS/MS	By MS/MS	By MS/MS
YDR245W	YDR245W	11	10	10	>YDR245W pep:known chromosome:R64-1-1:IV:952800:953981:1 gene:YDR245W transcript:YDR245W description:Subunit of a Golgi mannosyltransferase complex also containing Anp1p, Mnn9p, Mnn11p, and Hoc1p that mediates elongation of the polysaccharide mannan backb	1	11	10	10	10	10	10	9	10	10	10	10	9	9	9	8	9	9	9	9	9	9	9	8	9	9	9	9	24.7	22.9	22.9	46.747	393	393	0	67.739	By MS/MS	By MS/MS	By MS/MS	By MS/MS	By MS/MS	By MS/MS	By MS/MS	By MS/MS
YDR246W	YDR246W	5	5	5	>YDR246W pep:known chromosome:R64-1-1:IV:954288:954947:1 gene:YDR246W transcript:YDR246W description:One of 10 subunits of the transport protein particle (TRAPP) complex of the cis-Golgi which mediates vesicle docking and fusion\x3b involved in endoplasmi	1	5	5	5	3	3	3	3	3	2	3	4	3	3	3	3	3	2	3	4	3	3	3	3	3	2	3	4	26.5	26.5	26.5	24.863	219	219	0	16.093	By MS/MS	By MS/MS	By MS/MS	By MS/MS	By MS/MS	By MS/MS	By MS/MS	By MS/MS
YDR251W	YDR251W	8	8	8	>YDR251W pep:known chromosome:R64-1-1:IV:960614:963106:1 gene:YDR251W transcript:YDR251W description:Essential protein of unknown function\x3b exhibits variable expression during colony morphogenesis\x3b overexpression permits survival without protein pho	1	8	8	8	4	7	8	6	4	5	5	3	4	7	8	6	4	5	5	3	4	7	8	6	4	5	5	3	13.1	13.1	13.1	92.871	830	830	0	50.667	By MS/MS	By MS/MS	By MS/MS	By MS/MS	By MS/MS	By MS/MS	By MS/MS	By MS/MS
YDR257C	YDR257C	6	6	6	>YDR257C pep:known chromosome:R64-1-1:IV:969990:971474:-1 gene:YDR257C transcript:YDR257C description:Ribosomal lysine methyltransferase specific for monomethylation of Rpl42ap and Rpl42bp (lysine 55)\x3b nuclear SET-domain containing protein	1	6	6	6	4	5	5	5	5	4	4	4	4	5	5	5	5	4	4	4	4	5	5	5	5	4	4	4	11.1	11.1	11.1	57.288	494	494	0	11.755	By MS/MS	By MS/MS	By MS/MS	By MS/MS	By MS/MS	By MS/MS	By MS/MS	By MS/MS
YDR258C	YDR258C	33	32	32	>YDR258C pep:known chromosome:R64-1-1:IV:971808:974243:-1 gene:YDR258C transcript:YDR258C description:Oligomeric mitochondrial matrix chaperone that cooperates with Ssc1p in mitochondrial thermotolerance after heat shock\x3b able to prevent the aggregatio	1	33	32	32	26	18	30	22	25	27	25	25	25	17	29	21	24	26	24	24	25	17	29	21	24	26	24	24	45.5	44.6	44.6	91.335	811	811	0	323.31	By MS/MS	By MS/MS	By MS/MS	By MS/MS	By MS/MS	By MS/MS	By MS/MS	By MS/MS
YDR261C	YDR261C	6	6	6	>YDR261C pep:known chromosome:R64-1-1:IV:977521:979209:-1 gene:YDR261C transcript:YDR261C description:Exo-1,3-beta-glucanase, involved in cell wall beta-glucan assembly\x3b may be anchored to the plasma membrane via a glycosylphosphatidylinositol (GPI) an	1	6	6	6	2	4	4	2	3	6	5	5	2	4	4	2	3	6	5	5	2	4	4	2	3	6	5	5	10	10	10	63.507	562	562	0	14.511	By MS/MS	By MS/MS	By matching	By MS/MS	By MS/MS	By MS/MS	By MS/MS	By MS/MS
YDR264C	YDR264C	9	9	9	>YDR264C pep:known chromosome:R64-1-1:IV:996029:998323:-1 gene:YDR264C transcript:YDR264C description:Palmitoyl transferase involved in protein palmitoylation\x3b acts as a negative regulator of pheromone response pathway\x3b required for endocytosis of p	1	9	9	9	6	7	8	4	4	5	7	5	6	7	8	4	4	5	7	5	6	7	8	4	4	5	7	5	13.1	13.1	13.1	85.839	764	764	0	42.804	By MS/MS	By MS/MS	By MS/MS	By MS/MS	By MS/MS	By MS/MS	By MS/MS	By MS/MS
YDR266C	YDR266C	12	12	12	>YDR266C pep:known chromosome:R64-1-1:IV:1000104:1002023:-1 gene:YDR266C transcript:YDR266C description:Protein of unknown function that may interact with ribosomes, based on co-purification experiments\x3bgreen fluorescent protein (GFP)-fusion protein lo	1	12	12	12	10	12	11	10	11	11	12	9	10	12	11	10	11	11	12	9	10	12	11	10	11	11	12	9	22.8	22.8	22.8	72.755	639	639	0	118.04	By MS/MS	By MS/MS	By MS/MS	By MS/MS	By MS/MS	By MS/MS	By MS/MS	By MS/MS
YDR268W	YDR268W	3	3	3	>YDR268W pep:known chromosome:R64-1-1:IV:1004004:1005143:1 gene:YDR268W transcript:YDR268W description:Mitochondrial tryptophanyl-tRNA synthetase	1	3	3	3	1	3	0	0	2	2	1	2	1	3	0	0	2	2	1	2	1	3	0	0	2	2	1	2	12.4	12.4	12.4	43.015	379	379	0	30.539	By matching	By MS/MS	By matching	By matching	By MS/MS	By MS/MS	By MS/MS	By MS/MS
YDR272W	YDR272W	7	7	7	>YDR272W pep:known chromosome:R64-1-1:IV:1009010:1009834:1 gene:YDR272W transcript:YDR272W description:Cytoplasmic glyoxalase II, catalyzes the hydrolysis of S-D-lactoylglutathione into glutathione and D-lactate	1	7	7	7	6	6	6	6	6	6	5	5	6	6	6	6	6	6	5	5	6	6	6	6	6	6	5	5	25.5	25.5	25.5	31.326	274	274	0	24.004	By MS/MS	By MS/MS	By MS/MS	By MS/MS	By MS/MS	By MS/MS	By MS/MS	By MS/MS
YDR280W	YDR280W	4	4	4	>YDR280W pep:known chromosome:R64-1-1:IV:1020747:1021664:1 gene:YDR280W transcript:YDR280W description:Exosome non-catalytic core component\x3b involved in 3-5 RNA processing and degradation in both the nucleus and the cytoplasm\x3b has similarity to E.	1	4	4	4	3	3	4	3	2	1	3	3	3	3	4	3	2	1	3	3	3	3	4	3	2	1	3	3	13.4	13.4	13.4	33.962	305	305	0	21.929	By MS/MS	By MS/MS	By MS/MS	By MS/MS	By MS/MS	By MS/MS	By MS/MS	By MS/MS
YDR283C	YDR283C	11	11	11	>YDR283C pep:known chromosome:R64-1-1:IV:1025070:1030049:-1 gene:YDR283C transcript:YDR283C description:Protein kinase, phosphorylates the alpha-subunit of translation initiation factor eIF2 (Sui2p) in response to starvation\x3b activated by uncharged tRN	1	11	11	11	5	4	6	5	9	8	9	9	5	4	6	5	9	8	9	9	5	4	6	5	9	8	9	9	7.8	7.8	7.8	190.19	1659	1659	0	60.905	By MS/MS	By MS/MS	By MS/MS	By MS/MS	By MS/MS	By MS/MS	By MS/MS	By MS/MS
YDR284C	YDR284C	2	2	2	>YDR284C pep:known chromosome:R64-1-1:IV:1030550:1031419:-1 gene:YDR284C transcript:YDR284C description:Diacylglycerol pyrophosphate (DGPP) phosphatase, zinc-regulated vacuolar membrane-associated lipid phosphatase, dephosphorylates DGPP to phosphatidate	1	2	2	2	2	1	1	1	1	1	1	1	2	1	1	1	1	1	1	1	2	1	1	1	1	1	1	1	9	9	9	33.514	289	289	0	4.5368	By MS/MS	By MS/MS	By MS/MS	By MS/MS	By MS/MS	By MS/MS	By MS/MS	By MS/MS
YDR287W	YDR287W	4	4	4	>YDR287W pep:known chromosome:R64-1-1:IV:1035995:1036873:1 gene:YDR287W transcript:YDR287W description:Inositol monophosphatase, involved in biosynthesis of inositol\x3b enzymatic activity requires magnesium ions and is inhibited by lithium and sodium ion	1	4	4	4	2	3	3	2	2	2	2	3	2	3	3	2	2	2	2	3	2	3	3	2	2	2	2	3	18.2	18.2	18.2	32.092	292	292	0	14.34	By MS/MS	By MS/MS	By MS/MS	By MS/MS	By MS/MS	By MS/MS	By MS/MS	By matching
YDR289C	YDR289C	11	11	11	>YDR289C pep:known chromosome:R64-1-1:IV:1038280:1039509:-1 gene:YDR289C transcript:YDR289C description:Protein that interacts with exonuclease Rat1p and Rai1p and plays a role in transcription termination by RNA polymerase II, has an RPR domain (carboxy-	1	11	11	11	7	7	7	10	7	8	8	10	7	7	7	10	7	8	8	10	7	7	7	10	7	8	8	10	23.2	23.2	23.2	46.488	409	409	0	98.715	By MS/MS	By MS/MS	By MS/MS	By MS/MS	By MS/MS	By MS/MS	By MS/MS	By MS/MS
YDR292C	YDR292C	17	17	17	>YDR292C pep:known chromosome:R64-1-1:IV:1043146:1045011:-1 gene:YDR292C transcript:YDR292C description:Signal recognition particle (SRP) receptor alpha subunit\x3b contain GTPase domains\x3b involved in SRP-dependent protein targeting\x3b interacts with	1	17	17	17	12	15	14	15	7	13	11	13	12	15	14	15	7	13	11	13	12	15	14	15	7	13	11	13	30.6	30.6	30.6	69.277	621	621	0	148.46	By MS/MS	By MS/MS	By MS/MS	By MS/MS	By MS/MS	By MS/MS	By MS/MS	By MS/MS
YDR293C	YDR293C	15	15	15	>YDR293C pep:known chromosome:R64-1-1:IV:1045640:1049392:-1 gene:YDR293C transcript:YDR293C description:Translational repressor with a role in polar growth and wall integrity\x3b regulated by Cbk1p phosphorylation to effect bud-specific translational cont	1	15	15	15	10	12	10	11	12	13	10	9	10	12	10	11	12	13	10	9	10	12	10	11	12	13	10	9	9	9	9	139.95	1250	1250	0	78.766	By MS/MS	By MS/MS	By MS/MS	By MS/MS	By MS/MS	By MS/MS	By MS/MS	By MS/MS
YDR294C	YDR294C	22	22	22	>YDR294C pep:known chromosome:R64-1-1:IV:1050459:1052228:-1 gene:YDR294C transcript:YDR294C description:Dihydrosphingosine phosphate lyase, regulates intracellular levels of sphingolipid long-chain base phosphates (LCBPs), degrades phosphorylated long cha	1	22	22	22	17	17	19	17	17	16	18	17	17	17	19	17	17	16	18	17	17	17	19	17	17	16	18	17	44.8	44.8	44.8	65.565	589	589	0	143.75	By MS/MS	By MS/MS	By MS/MS	By MS/MS	By MS/MS	By MS/MS	By MS/MS	By MS/MS
YDR295C	YDR295C	6	6	6	>YDR295C pep:known chromosome:R64-1-1:IV:1052623:1054647:-1 gene:YDR295C transcript:YDR295C description:Subunit of a possibly tetrameric trichostatin A-sensitive class II histone deacetylase complex containing an Hda1p homodimer and an Hda2p-Hda3p heterod	1	6	6	6	3	4	3	2	3	3	3	3	3	4	3	2	3	3	3	3	3	4	3	2	3	3	3	3	10.4	10.4	10.4	77.058	674	674	0	10.736	By MS/MS	By MS/MS	By MS/MS	By MS/MS	By MS/MS	By MS/MS	By MS/MS	By MS/MS
YDR296W	YDR296W	9	9	9	>YDR296W pep:known chromosome:R64-1-1:IV:1055212:1055892:1 gene:YDR296W transcript:YDR296W description:Protein involved in homologous recombination in mitochondria\x3b required for recombination-dependent mtDNA partitioning\x3b involved in stimulation of	1	9	9	9	7	7	7	8	6	8	6	7	7	7	7	8	6	8	6	7	7	7	7	8	6	8	6	7	44.2	44.2	44.2	26.894	226	226	0	47.23	By MS/MS	By MS/MS	By MS/MS	By MS/MS	By MS/MS	By MS/MS	By MS/MS	By MS/MS
YDR297W	YDR297W	5	5	5	>YDR297W pep:known chromosome:R64-1-1:IV:1056551:1057600:1 gene:YDR297W transcript:YDR297W description:Sphinganine C4-hydroxylase, catalyses the conversion of sphinganine to phytosphingosine in sphingolipid biosyntheis	1	5	5	5	5	5	4	5	3	3	5	4	5	5	4	5	3	3	5	4	5	5	4	5	3	3	5	4	21.8	21.8	21.8	40.734	349	349	0	27.878	By MS/MS	By MS/MS	By MS/MS	By MS/MS	By MS/MS	By MS/MS	By MS/MS	By MS/MS
YDR298C	YDR298C	15	15	15	>YDR298C pep:known chromosome:R64-1-1:IV:1058176:1058814:-1 gene:YDR298C transcript:YDR298C description:Subunit 5 of the stator stalk of mitochondrial F1F0 ATP synthase, which is an evolutionarily conserved enzyme complex required for ATP synthesis\x3b ho	1	15	15	15	11	13	14	12	11	13	13	14	11	13	14	12	11	13	13	14	11	13	14	12	11	13	13	14	68.4	68.4	68.4	22.814	212	212	0	197.66	By MS/MS	By MS/MS	By MS/MS	By MS/MS	By MS/MS	By MS/MS	By MS/MS	By MS/MS
YDR299W	YDR299W	12	12	12	>YDR299W pep:known chromosome:R64-1-1:IV:1059627:1061231:1 gene:YDR299W transcript:YDR299W description:Essential protein that is a component of 90S preribosomes\x3b may be involved in rRNA processing\x3b multicopy suppressor of sensitivity to Brefeldin A\	1	12	12	12	11	10	10	11	9	11	11	10	11	10	10	11	9	11	11	10	11	10	10	11	9	11	11	10	24.9	24.9	24.9	61.202	534	534	0	60.641	By MS/MS	By MS/MS	By MS/MS	By MS/MS	By MS/MS	By MS/MS	By MS/MS	By MS/MS
YDR300C	YDR300C	13	13	13	>YDR300C pep:known chromosome:R64-1-1:IV:1061505:1062791:-1 gene:YDR300C transcript:YDR300C description:Gamma-glutamyl kinase, catalyzes the first step in proline biosynthesis	1	13	13	13	11	11	12	9	9	9	11	10	11	11	12	9	9	9	11	10	11	11	12	9	9	9	11	10	35	35	35	47.162	428	428	0	76.753	By MS/MS	By MS/MS	By MS/MS	By MS/MS	By MS/MS	By MS/MS	By MS/MS	By MS/MS
YDR303C	YDR303C	13	13	13	>YDR303C pep:known chromosome:R64-1-1:IV:1068729:1071386:-1 gene:YDR303C transcript:YDR303C description:Component of the RSC chromatin remodeling complex\x3b essential gene required for maintenance of proper ploidy and regulation of ribosomal protein gene	1	13	13	13	9	9	12	8	6	7	11	8	9	9	12	8	6	7	11	8	9	9	12	8	6	7	11	8	15.6	15.6	15.6	101.72	885	885	0	58.343	By MS/MS	By MS/MS	By MS/MS	By MS/MS	By MS/MS	By MS/MS	By MS/MS	By MS/MS
YDR304C	YDR304C	6	6	6	>YDR304C pep:known chromosome:R64-1-1:IV:1071880:1072557:-1 gene:YDR304C transcript:YDR304C description:Peptidyl-prolyl cis-trans isomerase (cyclophilin) of the endoplasmic reticulum, catalyzes the cis-trans isomerization of peptide bonds N-terminal to pr	1	6	6	6	6	6	6	6	5	6	5	6	6	6	6	6	5	6	5	6	6	6	6	6	5	6	5	6	31.6	31.6	31.6	25.326	225	225	0	106.48	By MS/MS	By MS/MS	By MS/MS	By MS/MS	By MS/MS	By MS/MS	By MS/MS	By MS/MS
YDR305C	YDR305C	3	3	3	>YDR305C pep:known chromosome:R64-1-1:IV:1072746:1073488:-1 gene:YDR305C transcript:YDR305C description:Dinucleoside triphosphate hydrolase\x3b has similarity to the tumor suppressor FHIT and belongs to the histidine triad (HIT) superfamily of nucleotide-	1	3	3	3	3	3	3	3	2	2	3	3	3	3	3	3	2	2	3	3	3	3	3	3	2	2	3	3	12	12	12	24.784	217	217	0	6.1048	By MS/MS	By MS/MS	By MS/MS	By MS/MS	By MS/MS	By MS/MS	By MS/MS	By MS/MS
YDR310C	YDR310C	8	8	8	>YDR310C pep:known chromosome:R64-1-1:IV:1081128:1084316:-1 gene:YDR310C transcript:YDR310C description:Transcriptional repressor required for mitotic repression of middle sporulation-specific genes\x3b also acts as general replication initiation factor\x	1	8	8	8	3	6	6	6	6	4	6	5	3	6	6	6	6	4	6	5	3	6	6	6	6	4	6	5	8.6	8.6	8.6	118.2	1062	1062	0	13.833	By MS/MS	By MS/MS	By MS/MS	By MS/MS	By MS/MS	By MS/MS	By MS/MS	By MS/MS
YDR311W	YDR311W	9	9	9	>YDR311W pep:known chromosome:R64-1-1:IV:1085065:1086993:1 gene:YDR311W transcript:YDR311W description:Subunit of TFIIH and nucleotide excision repair factor 3 complexes, required for nucleotide excision repair, target for transcriptional activators	1	9	9	9	8	7	5	6	7	5	7	7	8	7	5	6	7	5	7	7	8	7	5	6	7	5	7	7	14.3	14.3	14.3	72.894	642	642	0	37.058	By MS/MS	By MS/MS	By MS/MS	By MS/MS	By MS/MS	By MS/MS	By MS/MS	By MS/MS
YDR316W	YDR316W	10	10	10	>YDR316W pep:known chromosome:R64-1-1:IV:1093763:1095178:1 gene:YDR316W transcript:YDR316W description:Protein integral to the mitochondrial membrane\x3b has a conserved methyltransferase motif\x3b multicopy suppressor of respiratory defects caused by OXA	1	10	10	10	6	7	5	5	6	9	7	6	6	7	5	5	6	9	7	6	6	7	5	5	6	9	7	6	16.1	16.1	16.1	55.588	471	471	0	9.87	By MS/MS	By MS/MS	By MS/MS	By MS/MS	By MS/MS	By MS/MS	By MS/MS	By MS/MS
YDR320C	YDR320C	6	6	6	>YDR320C pep:known chromosome:R64-1-1:IV:1106095:1108101:-1 gene:YDR320C transcript:YDR320C description:Auxilin-like protein involved in vesicular transport\x3b clathrin-binding protein required for uncoating of clathrin-coated vesicles	1	6	6	6	6	5	4	4	3	5	5	4	6	5	4	4	3	5	5	4	6	5	4	4	3	5	5	4	10.5	10.5	10.5	75.019	668	668	0	33.746	By MS/MS	By MS/MS	By MS/MS	By MS/MS	By MS/MS	By MS/MS	By MS/MS	By MS/MS
YDR321W	YDR321W	7	7	7	>YDR321W pep:known chromosome:R64-1-1:IV:1108702:1109847:1 gene:YDR321W transcript:YDR321W description:Cytosolic L-asparaginase, involved in asparagine catabolism	1	7	7	7	6	6	7	6	7	7	6	5	6	6	7	6	7	7	6	5	6	6	7	6	7	7	6	5	21.3	21.3	21.3	41.395	381	381	0	42.774	By MS/MS	By MS/MS	By MS/MS	By MS/MS	By MS/MS	By MS/MS	By MS/MS	By MS/MS
YDR322C-A	YDR322C-A	7	7	7	>YDR322C-A pep:known chromosome:R64-1-1:IV:1112003:1112293:-1 gene:YDR322C-A transcript:YDR322C-A description:Subunit e of mitochondrial F1F0-ATPase, which is a large, evolutionarily conserved enzyme complex required for ATP synthesis\x3b essential for th	1	7	7	7	6	6	6	6	6	7	4	6	6	6	6	6	6	7	4	6	6	6	6	6	6	7	4	6	66.7	66.7	66.7	10.875	96	96	0	49.567	By MS/MS	By MS/MS	By MS/MS	By MS/MS	By MS/MS	By MS/MS	By MS/MS	By MS/MS
YDR322W	YDR322W	11	11	11	>YDR322W pep:known chromosome:R64-1-1:IV:1110589:1111692:1 gene:YDR322W transcript:YDR322W description:Mitochondrial ribosomal protein of the large subunit	1	11	11	11	10	8	8	9	10	9	9	8	10	8	8	9	10	9	9	8	10	8	8	9	10	9	9	8	33.2	33.2	33.2	42.825	367	367	0	121.01	By MS/MS	By MS/MS	By MS/MS	By MS/MS	By MS/MS	By MS/MS	By MS/MS	By MS/MS
YDR324C	YDR324C	21	21	21	>YDR324C pep:known chromosome:R64-1-1:IV:1114433:1116763:-1 gene:YDR324C transcript:YDR324C description:Subunit of U3-containing 90S preribosome and Small Subunit (SSU) processome complexes involved in production of 18S rRNA and assembly of small ribosoma	1	21	21	21	15	13	18	14	12	10	13	13	15	13	18	14	12	10	13	13	15	13	18	14	12	10	13	13	24.9	24.9	24.9	87.8	776	776	0	86.812	By MS/MS	By MS/MS	By MS/MS	By MS/MS	By MS/MS	By MS/MS	By MS/MS	By MS/MS
YDR325W	YDR325W	2	2	2	>YDR325W pep:known chromosome:R64-1-1:IV:1117126:1120233:1 gene:YDR325W transcript:YDR325W description:Subunit of the condensin complex\x3b required for establishment and maintenance of chromosome condensation, chromosome segregation and chromatin binding	1	2	2	2	1	0	0	1	0	1	2	2	1	0	0	1	0	1	2	2	1	0	0	1	0	1	2	2	1.7	1.7	1.7	117.85	1035	1035	0.00058858	2.7615	By MS/MS	By matching	By matching	By MS/MS	By matching	By matching	By MS/MS	By MS/MS
YDR326C	YDR326C	4	4	4	>YDR326C pep:known chromosome:R64-1-1:IV:1120609:1124925:-1 gene:YDR326C transcript:YDR326C description:Protein involved in programmed cell death\x3b mutant shows resistance to cell death induced by amiodarone or intracellular acidification	1	4	4	4	3	2	3	4	2	4	4	3	3	2	3	4	2	4	4	3	3	2	3	4	2	4	4	3	2.8	2.8	2.8	160.58	1438	1438	0	5.3821	By MS/MS	By MS/MS	By MS/MS	By MS/MS	By MS/MS	By MS/MS	By MS/MS	By MS/MS
YDR328C	YDR328C	5	5	5	>YDR328C pep:known chromosome:R64-1-1:IV:1125434:1126018:-1 gene:YDR328C transcript:YDR328C description:Evolutionarily conserved kinetochore protein that is part of multiple protein complexes, including the SCF ubiquitin ligase complex, the CBF3 complex t	1	5	5	5	4	5	4	3	3	4	2	4	4	5	4	3	3	4	2	4	4	5	4	3	3	4	2	4	30.9	30.9	30.9	22.33	194	194	0	41.047	By MS/MS	By MS/MS	By MS/MS	By MS/MS	By MS/MS	By MS/MS	By MS/MS	By MS/MS
YDR330W	YDR330W	5	5	5	>YDR330W pep:known chromosome:R64-1-1:IV:1127872:1129374:1 gene:YDR330W transcript:YDR330W description:UBX (ubiquitin regulatory X) domain-containing protein that interacts with Cdc48p	1	5	5	5	3	4	4	2	5	4	2	3	3	4	4	2	5	4	2	3	3	4	4	2	5	4	2	3	11.4	11.4	11.4	56.736	500	500	0	6.8548	By MS/MS	By MS/MS	By MS/MS	By MS/MS	By MS/MS	By MS/MS	By MS/MS	By MS/MS
YDR331W	YDR331W	4	4	4	>YDR331W pep:known chromosome:R64-1-1:IV:1129588:1130823:1 gene:YDR331W transcript:YDR331W description:ER membrane glycoprotein subunit of the glycosylphosphatidylinositol transamidase complex that adds glycosylphosphatidylinositol (GPI) anchors to newly	1	4	4	4	2	3	3	3	2	2	3	4	2	3	3	3	2	2	3	4	2	3	3	3	2	2	3	4	9.7	9.7	9.7	47.402	411	411	0	21.235	By MS/MS	By MS/MS	By MS/MS	By MS/MS	By MS/MS	By MS/MS	By MS/MS	By MS/MS
YDR333C	YDR333C	7	7	7	>YDR333C pep:known chromosome:R64-1-1:IV:1133260:1135431:-1 gene:YDR333C transcript:YDR333C description:Putative protein of unknown function	1	7	7	7	6	5	7	6	5	5	6	6	6	5	7	6	5	5	6	6	6	5	7	6	5	5	6	6	7.9	7.9	7.9	83.425	723	723	0	8.2447	By MS/MS	By MS/MS	By MS/MS	By MS/MS	By MS/MS	By MS/MS	By MS/MS	By MS/MS
YDR335W	YDR335W	18	18	18	>YDR335W pep:known chromosome:R64-1-1:IV:1141168:1144842:1 gene:YDR335W transcript:YDR335W description:Karyopherin involved in nuclear import and export of proteins, including import of replication protein A and export of Swi6p, Far1p, and Pho4p\x3b requi	1	18	18	18	11	12	12	14	9	14	14	16	11	12	12	14	9	14	14	16	11	12	12	14	9	14	14	16	15.6	15.6	15.6	142.12	1224	1224	0	52.231	By MS/MS	By MS/MS	By MS/MS	By MS/MS	By MS/MS	By MS/MS	By MS/MS	By MS/MS
YDR337W	YDR337W	9	9	9	>YDR337W pep:known chromosome:R64-1-1:IV:1146319:1147179:1 gene:YDR337W transcript:YDR337W description:Mitochondrial ribosomal protein of the small subunit	1	9	9	9	9	8	9	9	9	9	8	9	9	8	9	9	9	9	8	9	9	8	9	9	9	9	8	9	28.3	28.3	28.3	33.057	286	286	0	50.247	By MS/MS	By MS/MS	By MS/MS	By MS/MS	By MS/MS	By MS/MS	By MS/MS	By MS/MS
YDR341C	YDR341C	46	46	44	>YDR341C pep:known chromosome:R64-1-1:IV:1151803:1153626:-1 gene:YDR341C transcript:YDR341C description:Arginyl-tRNA synthetase, proposed to be cytoplasmic but the authentic, non-tagged protein is detected in highly purified mitochondria in high-throughpu	1	46	46	44	40	44	45	43	44	43	43	44	40	44	45	43	44	43	43	44	38	42	43	41	42	41	41	42	66.9	66.9	65.2	69.524	607	607	0	323.31	By MS/MS	By MS/MS	By MS/MS	By MS/MS	By MS/MS	By MS/MS	By MS/MS	By MS/MS
YDR343C;YDR342C	YDR343C;YDR342C	3;3	2;2	2;2	>YDR343C pep:known chromosome:R64-1-1:IV:1159608:1161320:-1 gene:YDR343C transcript:YDR343C description:High-affinity glucose transporter of the major facilitator superfamily, nearly identical to Hxt7p, expressed at high basal levels relative to other HXT	2	3	2	2	2	2	3	3	2	1	3	1	2	2	2	2	2	1	2	1	2	2	2	2	2	1	2	1	5.6	4.2	4.2	62.704	570	570;570	0	37.998	By MS/MS	By MS/MS	By MS/MS	By MS/MS	By MS/MS	By MS/MS	By MS/MS	By MS/MS
YDR345C	YDR345C	7	7	6	>YDR345C pep:known chromosome:R64-1-1:IV:1162957:1164660:-1 gene:YDR345C transcript:YDR345C description:Low affinity glucose transporter of the major facilitator superfamily, expression is induced in low or high glucose conditions	1	7	7	6	3	6	6	7	3	3	5	4	3	6	6	7	3	3	5	4	3	6	5	6	3	3	4	4	14.5	14.5	13.1	62.557	567	567	0	29.993	By MS/MS	By MS/MS	By MS/MS	By MS/MS	By MS/MS	By MS/MS	By MS/MS	By MS/MS
YDR346C	YDR346C	10	10	10	>YDR346C pep:known chromosome:R64-1-1:IV:1167214:1168659:-1 gene:YDR346C transcript:YDR346C description:Protein with a potential role in cell survival pathways, required for the diauxic growth shift\x3b expression in mammalian cells increases survival und	1	10	10	10	10	10	9	10	9	9	9	10	10	10	9	10	9	9	9	10	10	10	9	10	9	9	9	10	30.1	30.1	30.1	54.367	481	481	0	323.31	By MS/MS	By MS/MS	By MS/MS	By MS/MS	By MS/MS	By MS/MS	By MS/MS	By MS/MS
YDR347W	YDR347W	13	13	13	>YDR347W pep:known chromosome:R64-1-1:IV:1169178:1170143:1 gene:YDR347W transcript:YDR347W description:Mitochondrial ribosomal protein of the small subunit\x3b MRP1 exhibits genetic interactions with PET122, encoding a COX3-specific translational activato	1	13	13	13	12	11	12	10	12	11	9	11	12	11	12	10	12	11	9	11	12	11	12	10	12	11	9	11	41.7	41.7	41.7	36.728	321	321	0	157.2	By MS/MS	By MS/MS	By MS/MS	By MS/MS	By MS/MS	By MS/MS	By MS/MS	By MS/MS
YDR348C	YDR348C	3	3	3	>YDR348C pep:known chromosome:R64-1-1:IV:1170326:1171825:-1 gene:YDR348C transcript:YDR348C description:Protein of unknown function\x3b green fluorescent protein (GFP)-fusion protein localizes to the cell periphery and bud neck\x3b potential Cdc28p substr	1	3	3	3	2	2	1	2	3	2	3	1	2	2	1	2	3	2	3	1	2	2	1	2	3	2	3	1	9.4	9.4	9.4	54.995	499	499	0	22.081	By matching	By MS/MS	By MS/MS	By MS/MS	By MS/MS	By MS/MS	By MS/MS	By matching
YDR351W	YDR351W	2	2	2	>YDR351W pep:known chromosome:R64-1-1:IV:1178666:1181260:1 gene:YDR351W transcript:YDR351W description:Protein involved in the transport of cell wall components from the Golgi to the cell surface\x3b required for bud growth	1	2	2	2	1	1	0	2	0	1	2	2	1	1	0	2	0	1	2	2	1	1	0	2	0	1	2	2	2.2	2.2	2.2	98.97	864	864	0.001448	2.4115	By MS/MS	By MS/MS	By matching	By MS/MS	By matching	By MS/MS	By MS/MS	By MS/MS
YDR353W	YDR353W	15	15	13	>YDR353W pep:known chromosome:R64-1-1:IV:1183299:1184258:1 gene:YDR353W transcript:YDR353W description:Cytoplasmic thioredoxin reductase, key regulatory enzyme that determines the redox state of the thioredoxin system, which acts as a disulfide reductase	1	15	15	13	15	15	14	15	14	15	14	15	15	15	14	15	14	15	14	15	13	13	12	13	12	13	13	13	68.7	68.7	54.5	34.238	319	319	0	323.31	By MS/MS	By MS/MS	By MS/MS	By MS/MS	By MS/MS	By MS/MS	By MS/MS	By MS/MS
YDR354W	YDR354W	12	12	12	>YDR354W pep:known chromosome:R64-1-1:IV:1184747:1185889:1 gene:YDR354W transcript:YDR354W description:Anthranilate phosphoribosyl transferase of the tryptophan biosynthetic pathway, catalyzes the phosphoribosylation of anthranilate, subject to the genera	1	12	12	12	10	8	9	8	9	8	7	6	10	8	9	8	9	8	7	6	10	8	9	8	9	8	7	6	41.6	41.6	41.6	41.374	380	380	0	58.262	By MS/MS	By MS/MS	By MS/MS	By MS/MS	By MS/MS	By MS/MS	By MS/MS	By MS/MS
YDR358W	YDR358W	4	4	4	>YDR358W pep:known chromosome:R64-1-1:IV:1190059:1191732:1 gene:YDR358W transcript:YDR358W description:Golgi-localized protein with homology to gamma-adaptin, interacts with and regulates Arf1p and Arf2p in a GTP-dependent manner in order to facilitate tr	1	4	4	4	3	3	3	3	3	3	4	3	3	3	3	3	3	3	4	3	3	3	3	3	3	3	4	3	8.3	8.3	8.3	62.319	557	557	0	10.6	By MS/MS	By MS/MS	By MS/MS	By MS/MS	By MS/MS	By MS/MS	By MS/MS	By MS/MS
YDR359C	YDR359C	3	3	3	>YDR359C pep:known chromosome:R64-1-1:IV:1191936:1194884:-1 gene:YDR359C transcript:YDR359C description:Component of the NuA4 histone acetyltransferase complex\x3b acts as a platform for assembly of NuA4 subunits into the native complex\x3b required for i	1	3	3	3	2	3	3	3	2	3	3	2	2	3	3	3	2	3	3	2	2	3	3	3	2	3	3	2	2.5	2.5	2.5	112.5	982	982	0	2.8762	By MS/MS	By MS/MS	By MS/MS	By MS/MS	By MS/MS	By MS/MS	By MS/MS	By MS/MS
YDR361C	YDR361C	7	7	7	>YDR361C pep:known chromosome:R64-1-1:IV:1195412:1196263:-1 gene:YDR361C transcript:YDR361C description:Essential protein involved in nuclear export of Mss4p, which is a lipid kinase that generates phosphatidylinositol 4,5-biphosphate and plays a role in	1	7	7	7	6	6	7	4	7	5	4	4	6	6	7	4	7	5	4	4	6	6	7	4	7	5	4	4	35.3	35.3	35.3	32.661	283	283	0	77.335	By MS/MS	By MS/MS	By MS/MS	By MS/MS	By MS/MS	By MS/MS	By MS/MS	By MS/MS
YDR364C	YDR364C	3	3	3	>YDR364C pep:known chromosome:R64-1-1:IV:1202843:1204210:-1 gene:YDR364C transcript:YDR364C description:Pre-mRNA splicing factor, important for catalytic step II of pre-mRNA splicing and plays a role in cell cycle progression\x3b required for DNA synthesi	1	3	3	3	2	2	3	2	3	3	3	2	2	2	3	2	3	3	3	2	2	2	3	2	3	3	3	2	6.6	6.6	6.6	52.047	455	455	0	2.8923	By matching	By MS/MS	By MS/MS	By matching	By MS/MS	By MS/MS	By MS/MS	By MS/MS
YDR365C	YDR365C	6	6	6	>YDR365C pep:known chromosome:R64-1-1:IV:1204497:1206383:-1 gene:YDR365C transcript:YDR365C description:Nucleolar protein involved in pre-rRNA processing\x3b depletion causes severely decreased 18S rRNA levels	1	6	6	6	4	6	6	5	5	6	5	6	4	6	6	5	5	6	5	6	4	6	6	5	5	6	5	6	11.3	11.3	11.3	72.409	628	628	0	134.17	By MS/MS	By MS/MS	By MS/MS	By MS/MS	By MS/MS	By MS/MS	By MS/MS	By MS/MS
YDR367W	YDR367W	2	2	2	>YDR367W pep:known chromosome:R64-1-1:IV:1212848:1213614:1 gene:YDR367W transcript:YDR367W description:Component of inositol phosphorylceramide (IPC) synthase\x3b forms a complex with Aur1p and regulates its activity\x3b required for IPC synthase complex	1	2	2	2	2	2	1	2	0	0	1	1	2	2	1	2	0	0	1	1	2	2	1	2	0	0	1	1	9.5	9.5	9.5	25.484	221	221	0	3.0992	By MS/MS	By MS/MS	By matching	By MS/MS	By matching	By matching	By MS/MS	By matching
YDR368W	YDR368W	17	16	16	>YDR368W pep:known chromosome:R64-1-1:IV:1213904:1214842:1 gene:YDR368W transcript:YDR368W description:NADPH-dependent aldo-keto reductase, reduces multiple substrates including 2-methylbutyraldehyde and D,L-glyceraldehyde, expression is induced by osmoti	1	17	16	16	14	13	14	15	11	12	12	10	13	12	13	14	10	11	11	9	13	12	13	14	10	11	11	9	57.4	54.2	54.2	34.755	312	312	0	207.64	By MS/MS	By MS/MS	By MS/MS	By MS/MS	By MS/MS	By MS/MS	By MS/MS	By MS/MS
YDR371W	YDR371W	6	6	6	>YDR371W pep:known chromosome:R64-1-1:IV:1219413:1220948:1 gene:YDR371W transcript:YDR371W description:Putative chitinase, functionally complements A. gossypii cts2 mutant sporulation defect	1	6	6	6	5	4	3	5	5	4	4	4	5	4	3	5	5	4	4	4	5	4	3	5	5	4	4	4	16.4	16.4	16.4	59.117	511	511	0	21.617	By MS/MS	By MS/MS	By MS/MS	By MS/MS	By MS/MS	By MS/MS	By MS/MS	By MS/MS
YDR372C	YDR372C	9	9	9	>YDR372C pep:known chromosome:R64-1-1:IV:1221112:1222149:-1 gene:YDR372C transcript:YDR372C description:Protein required for Golgi localization of glycosyltransferases\x3b binds the cytosolic domains of Golgi glycosyltransferases\x3b binding to PtdIns4P r	1	9	9	9	8	7	8	9	7	7	7	4	8	7	8	9	7	7	7	4	8	7	8	9	7	7	7	4	33.3	33.3	33.3	39.286	345	345	0	83.116	By MS/MS	By MS/MS	By MS/MS	By MS/MS	By MS/MS	By MS/MS	By MS/MS	By MS/MS
YDR373W	YDR373W	2	2	2	>YDR373W pep:known chromosome:R64-1-1:IV:1222759:1223331:1 gene:YDR373W transcript:YDR373W description:N-myristoylated calcium-binding protein that may have a role in intracellular signaling through its regulation of the phosphatidylinositol 4-kinase Pik1	1	2	2	2	1	1	2	0	1	2	1	1	1	1	2	0	1	2	1	1	1	1	2	0	1	2	1	1	7.9	7.9	7.9	22.011	190	190	0	2.8483	By MS/MS	By MS/MS	By MS/MS	By matching	By MS/MS	By MS/MS	By matching	By MS/MS
YDR375C	YDR375C	9	9	9	>YDR375C pep:known chromosome:R64-1-1:IV:1225166:1226536:-1 gene:YDR375C transcript:YDR375C description:Mitochondrial protein of the AAA ATPase family\x3b has ATP-dependent chaperone activity\x3b required for assembly of Rip1p and Qcr10p into cytochrome b	1	9	9	9	6	7	8	8	7	3	8	8	6	7	8	8	7	3	8	8	6	7	8	8	7	3	8	8	29.6	29.6	29.6	51.107	456	456	0	23.718	By MS/MS	By MS/MS	By MS/MS	By MS/MS	By MS/MS	By matching	By MS/MS	By MS/MS
YDR376W	YDR376W	12	12	12	>YDR376W pep:known chromosome:R64-1-1:IV:1226822:1228303:1 gene:YDR376W transcript:YDR376W description:Oxidoreductase of the mitochondrial inner membrane, involved in cytoplasmic and mitochondrial iron homeostasis and required for activity of Fe-S cluster	1	12	12	12	10	8	10	10	8	10	9	9	10	8	10	10	8	10	9	9	10	8	10	10	8	10	9	9	23.5	23.5	23.5	56.237	493	493	0	62.438	By MS/MS	By MS/MS	By MS/MS	By MS/MS	By MS/MS	By MS/MS	By MS/MS	By MS/MS
YDR377W	YDR377W	4	4	4	>YDR377W pep:known chromosome:R64-1-1:IV:1228611:1228916:1 gene:YDR377W transcript:YDR377W description:Subunit f of the F0 sector of mitochondrial F1F0 ATP synthase, which is a large, evolutionarily conserved enzyme complex required for ATP synthesis	1	4	4	4	4	4	4	4	4	3	3	4	4	4	4	4	4	3	3	4	4	4	4	4	4	3	3	4	29.7	29.7	29.7	11.312	101	101	0	5.7172	By MS/MS	By MS/MS	By MS/MS	By MS/MS	By MS/MS	By MS/MS	By MS/MS	By MS/MS
YDR378C	YDR378C	5	5	5	>YDR378C pep:known chromosome:R64-1-1:IV:1229349:1229609:-1 gene:YDR378C transcript:YDR378C description:Lsm (Like Sm) protein\x3b part of heteroheptameric complexes (Lsm2p-7p and either Lsm1p or 8p)\x3a cytoplasmic Lsm1p complex involved in mRNA decay\x3b	1	5	5	5	5	3	1	3	3	4	2	3	5	3	1	3	3	4	2	3	5	3	1	3	3	4	2	3	55.8	55.8	55.8	9.3975	86	86	0	12.497	By MS/MS	By MS/MS	By MS/MS	By MS/MS	By MS/MS	By MS/MS	By MS/MS	By MS/MS
YDR379W	YDR379W	4	4	4	>YDR379W pep:known chromosome:R64-1-1:IV:1230167:1233196:1 gene:YDR379W transcript:YDR379W description:GTPase-activating protein for the polarity-establishment protein Cdc42p\x3b implicated in control of septin organization, pheromone response, and haploi	1	4	4	4	2	3	2	2	3	3	3	1	2	3	2	2	3	3	3	1	2	3	2	2	3	3	3	1	4.8	4.8	4.8	113.29	1009	1009	0	12.371	By MS/MS	By MS/MS	By MS/MS	By MS/MS	By MS/MS	By MS/MS	By MS/MS	By matching
YDR380W	YDR380W	14	14	14	>YDR380W pep:known chromosome:R64-1-1:IV:1234218:1236125:1 gene:YDR380W transcript:YDR380W description:Phenylpyruvate decarboxylase, catalyzes decarboxylation of phenylpyruvate to phenylacetaldehyde, which is the first specific step in the Ehrlich pathway	1	14	14	14	11	8	12	11	6	6	9	8	11	8	12	11	6	6	9	8	11	8	12	11	6	6	9	8	22.4	22.4	22.4	71.384	635	635	0	25.416	By MS/MS	By MS/MS	By MS/MS	By MS/MS	By MS/MS	By MS/MS	By MS/MS	By MS/MS
YDR381C-A	YDR381C-A	4	4	4	>YDR381C-A pep:known chromosome:R64-1-1:IV:1238312:1238850:-1 gene:YDR381C-A transcript:YDR381C-A description:Protein of unknown function, localized to the mitochondrial outer membrane	1	4	4	4	2	3	3	3	4	3	2	2	2	3	3	3	4	3	2	2	2	3	3	3	4	3	2	2	34.2	34.2	34.2	12.714	114	114	0	41.732	By MS/MS	By MS/MS	By MS/MS	By MS/MS	By MS/MS	By MS/MS	By MS/MS	By MS/MS
YDR381W	YDR381W	10	10	10	>YDR381W pep:known chromosome:R64-1-1:IV:1236558:1238004:1 gene:YDR381W transcript:YDR381W description:RNA binding protein required for export of poly(A)+ mRNA from the nucleus\x3b proposed to couple mRNA export with 3 end processing via its interactions	1	10	10	10	9	8	9	9	9	9	8	10	9	8	9	9	9	9	8	10	9	8	9	9	9	9	8	10	42.5	42.5	42.5	24.955	226	226	0	150.19	By MS/MS	By MS/MS	By MS/MS	By MS/MS	By MS/MS	By MS/MS	By MS/MS	By MS/MS
YDR382W	YDR382W	6	6	6	>YDR382W pep:known chromosome:R64-1-1:IV:1239492:1239824:1 gene:YDR382W transcript:YDR382W description:Ribosomal protein P2 beta, a component of the ribosomal stalk, which is involved in the interaction between translational elongation factors and the rib	1	6	6	6	6	6	4	6	4	5	5	6	6	6	4	6	4	5	5	6	6	6	4	6	4	5	5	6	56.4	56.4	56.4	11.05	110	110	0	111.61	By MS/MS	By MS/MS	By MS/MS	By MS/MS	By MS/MS	By MS/MS	By MS/MS	By MS/MS
YOR133W;YDR385W	YOR133W;YDR385W	70;70	70;70	70;70	>YOR133W pep:known chromosome:R64-1-1:XV:575098:577626:1 gene:YOR133W transcript:YOR133W description:Elongation factor 2 (EF-2), also encoded by EFT2\x3b catalyzes ribosomal translocation during protein synthesis\x3b contains diphthamide, the unique postt	2	70	70	70	66	65	64	66	64	66	63	62	66	65	64	66	64	66	63	62	66	65	64	66	64	66	63	62	71	71	71	93.288	842	842;842	0	323.31	By MS/MS	By MS/MS	By MS/MS	By MS/MS	By MS/MS	By MS/MS	By MS/MS	By MS/MS
YDR388W	YDR388W	13	13	13	>YDR388W pep:known chromosome:R64-1-1:IV:1250186:1251634:1 gene:YDR388W transcript:YDR388W description:Actin-associated protein with roles in endocytosis and exocytosis\x3b interacts with Rvs161p to regulate actin cytoskeleton, endocytosis, and viability	1	13	13	13	11	11	11	11	9	11	7	9	11	11	11	11	9	11	7	9	11	11	11	11	9	11	7	9	30.1	30.1	30.1	52.774	482	482	0	294.41	By MS/MS	By MS/MS	By MS/MS	By MS/MS	By MS/MS	By MS/MS	By MS/MS	By MS/MS
YDR389W	YDR389W	3	3	3	>YDR389W pep:known chromosome:R64-1-1:IV:1252537:1254501:1 gene:YDR389W transcript:YDR389W description:GTPase activating protein (GAP) for Rho1p, involved in signaling to the actin cytoskeleton, null mutations suppress tor2 mutations and temperature sensi	1	3	3	3	1	3	2	1	2	0	2	1	1	3	2	1	2	0	2	1	1	3	2	1	2	0	2	1	4.9	4.9	4.9	73.628	654	654	0	4.6163	By MS/MS	By MS/MS	By MS/MS	By matching	By MS/MS	By matching	By MS/MS	By MS/MS
YDR390C	YDR390C	8	8	8	>YDR390C pep:known chromosome:R64-1-1:IV:1254937:1256847:-1 gene:YDR390C transcript:YDR390C description:Subunit of a heterodimeric nuclear SUMO activating enzyme (E1) with Aos1p\x3b activates Smt3p (SUMO) before its conjugation to proteins (sumoylation),	1	8	8	8	6	8	7	5	8	8	8	6	6	8	7	5	8	8	8	6	6	8	7	5	8	8	8	6	13.2	13.2	13.2	71.258	636	636	0	41.235	By MS/MS	By MS/MS	By MS/MS	By MS/MS	By MS/MS	By MS/MS	By MS/MS	By MS/MS
YDR391C	YDR391C	6	6	6	>YDR391C pep:known chromosome:R64-1-1:IV:1257358:1258056:-1 gene:YDR391C transcript:YDR391C description:Putative protein of unknown function, possibly involved in zinc homeostasis\x3b Bdf1p-dependent transcription induced by salt stress\x3b green fluoresc	1	6	6	6	4	6	6	4	6	6	6	6	4	6	6	4	6	6	6	6	4	6	6	4	6	6	6	6	25.4	25.4	25.4	26.273	232	232	0	20.061	By MS/MS	By MS/MS	By MS/MS	By MS/MS	By MS/MS	By MS/MS	By MS/MS	By MS/MS
YDR392W	YDR392W	4	4	4	>YDR392W pep:known chromosome:R64-1-1:IV:1258696:1259709:1 gene:YDR392W transcript:YDR392W description:Subunit of the SAGA and SAGA-like transcriptional regulatory complexes, interacts with Spt15p to activate transcription of some RNA polymerase II-depend	1	4	4	4	2	2	2	2	2	3	2	1	2	2	2	2	2	3	2	1	2	2	2	2	2	3	2	1	12.2	12.2	12.2	38.8	337	337	0	16.048	By MS/MS	By MS/MS	By MS/MS	By MS/MS	By MS/MS	By MS/MS	By MS/MS	By MS/MS
YDR394W	YDR394W	22	22	21	>YDR394W pep:known chromosome:R64-1-1:IV:1261681:1262967:1 gene:YDR394W transcript:YDR394W description:One of six ATPases of the 19S regulatory particle of the 26S proteasome involved in the degradation of ubiquitinated substrates\x3b substrate of N-acety	1	22	22	21	20	20	18	19	20	20	19	21	20	20	18	19	20	20	19	21	19	19	17	18	19	19	18	20	53	53	50.2	47.893	428	428	0	291.03	By MS/MS	By MS/MS	By MS/MS	By MS/MS	By MS/MS	By MS/MS	By MS/MS	By MS/MS
YDR395W	YDR395W	14	14	14	>YDR395W pep:known chromosome:R64-1-1:IV:1263324:1266158:1 gene:YDR395W transcript:YDR395W description:Nuclear transport factor (karyopherin) involved in protein transport between the cytoplasm and nucleoplasm\x3b similar to Nmd5p, Cse1p, Lph2p, and the h	1	14	14	14	11	11	12	12	12	13	13	12	11	11	12	12	12	13	13	12	11	11	12	12	12	13	13	12	16	16	16	108.4	944	944	0	59.037	By MS/MS	By MS/MS	By MS/MS	By MS/MS	By MS/MS	By MS/MS	By MS/MS	By MS/MS
YDR398W	YDR398W	10	10	10	>YDR398W pep:known chromosome:R64-1-1:IV:1267471:1269402:1 gene:YDR398W transcript:YDR398W description:Subunit of U3-containing Small Subunit (SSU) processome complex involved in production of 18S rRNA and assembly of small ribosomal subunit	1	10	10	10	5	4	7	4	3	4	6	4	5	4	7	4	3	4	6	4	5	4	7	4	3	4	6	4	15.6	15.6	15.6	72.001	643	643	0	17.735	By MS/MS	By MS/MS	By MS/MS	By MS/MS	By MS/MS	By MS/MS	By MS/MS	By MS/MS
YDR399W	YDR399W	13	13	13	>YDR399W pep:known chromosome:R64-1-1:IV:1270068:1270733:1 gene:YDR399W transcript:YDR399W description:Dimeric hypoxanthine-guanine phosphoribosyltransferase, catalyzes the formation of both inosine monophosphate and guanosine monophosphate\x3b mutations	1	13	13	13	13	10	12	10	10	11	10	10	13	10	12	10	10	11	10	10	13	10	12	10	10	11	10	10	62.4	62.4	62.4	25.19	221	221	0	156.62	By MS/MS	By MS/MS	By MS/MS	By MS/MS	By MS/MS	By MS/MS	By MS/MS	By MS/MS
YDR400W	YDR400W	3	3	3	>YDR400W pep:known chromosome:R64-1-1:IV:1271063:1272085:1 gene:YDR400W transcript:YDR400W description:Uridine nucleosidase (uridine-cytidine N-ribohydrolase), cleaves N-glycosidic bonds in nucleosides\x3b involved in the pyrimidine salvage and nicotinami	1	3	3	3	2	3	3	3	3	3	3	2	2	3	3	3	3	3	3	2	2	3	3	3	3	3	3	2	7.6	7.6	7.6	37.96	340	340	0	3.1687	By MS/MS	By MS/MS	By MS/MS	By MS/MS	By MS/MS	By MS/MS	By MS/MS	By matching
YDR404C	YDR404C	2	2	2	>YDR404C pep:known chromosome:R64-1-1:IV:1276654:1277169:-1 gene:YDR404C transcript:YDR404C description:RNA polymerase II subunit B16\x3b forms two subunit dissociable complex with Rpb4p\x3b involved in recruitment of 3-end processing factors to transcri	1	2	2	2	2	2	2	2	2	2	2	2	2	2	2	2	2	2	2	2	2	2	2	2	2	2	2	2	14	14	14	19.058	171	171	0	119.7	By MS/MS	By MS/MS	By MS/MS	By MS/MS	By MS/MS	By MS/MS	By MS/MS	By MS/MS
YDR405W	YDR405W	11	11	11	>YDR405W pep:known chromosome:R64-1-1:IV:1277646:1278437:1 gene:YDR405W transcript:YDR405W description:Mitochondrial ribosomal protein of the large subunit	1	11	11	11	7	6	7	7	6	8	6	7	7	6	7	7	6	8	6	7	7	6	7	7	6	8	6	7	36.9	36.9	36.9	30.566	263	263	0	20.975	By MS/MS	By MS/MS	By MS/MS	By MS/MS	By MS/MS	By MS/MS	By MS/MS	By MS/MS
YDR407C	YDR407C	12	12	12	>YDR407C pep:known chromosome:R64-1-1:IV:1284069:1287938:-1 gene:YDR407C transcript:YDR407C description:One of 10 subunits of the transport protein particle (TRAPP) complex of the cis-Golgi which mediates vesicle docking and fusion\x3b involved in endopla	1	12	12	12	5	5	8	8	7	10	10	9	5	5	8	8	7	10	10	9	5	5	8	8	7	10	10	9	10.6	10.6	10.6	147.66	1289	1289	0	48.407	By MS/MS	By MS/MS	By MS/MS	By MS/MS	By MS/MS	By MS/MS	By MS/MS	By MS/MS
YDR408C	YDR408C	8	8	8	>YDR408C pep:known chromosome:R64-1-1:IV:1288215:1288859:-1 gene:YDR408C transcript:YDR408C description:Phosphoribosyl-glycinamide transformylase, catalyzes a step in the de novo purine nucleotide biosynthetic pathway	1	8	8	8	4	7	5	4	6	4	3	4	4	7	5	4	6	4	3	4	4	7	5	4	6	4	3	4	47.7	47.7	47.7	23.54	214	214	0	48.135	By MS/MS	By MS/MS	By MS/MS	By MS/MS	By MS/MS	By MS/MS	By MS/MS	By MS/MS
YDR412W	YDR412W	2	2	2	>YDR412W pep:known chromosome:R64-1-1:IV:1294693:1295400:1 gene:YDR412W transcript:YDR412W description:Component of the pre-60S pre-ribosomal particle\x3b required for cell viability under standard (aerobic) conditions but not under anaerobic conditions\x	1	2	2	2	1	1	2	1	1	2	1	1	1	1	2	1	1	2	1	1	1	1	2	1	1	2	1	1	7.2	7.2	7.2	27.974	235	235	0.0017187	2.2809	By MS/MS	By MS/MS	By MS/MS	By MS/MS	By MS/MS	By MS/MS	By MS/MS	By MS/MS
YDR416W	YDR416W	5	5	5	>YDR416W pep:known chromosome:R64-1-1:IV:1298432:1301011:1 gene:YDR416W transcript:YDR416W description:Member of the NineTeen Complex (NTC) that contains Prp19p and stabilizes U6 snRNA in catalytic forms of the spliceosome containing U2, U5, and U6 snRNAs	1	5	5	5	3	4	4	3	2	4	5	4	3	4	4	3	2	4	5	4	3	4	4	3	2	4	5	4	4.7	4.7	4.7	100.23	859	859	0	4.7876	By MS/MS	By MS/MS	By MS/MS	By MS/MS	By MS/MS	By MS/MS	By MS/MS	By MS/MS
YEL054C;YDR418W	YEL054C;YDR418W	13;13	13;13	13;13	>YEL054C pep:known chromosome:R64-1-1:V:52721:53218:-1 gene:YEL054C transcript:YEL054C description:Protein component of the large (60S) ribosomal subunit, nearly identical to Rpl12Bp\x3b rpl12a rpl12b double mutant exhibits slow growth and slow translatio	2	13	13	13	13	12	11	13	12	12	13	13	13	12	11	13	12	12	13	13	13	12	11	13	12	12	13	13	74.5	74.5	74.5	17.822	165	165;165	0	323.31	By MS/MS	By MS/MS	By MS/MS	By MS/MS	By MS/MS	By MS/MS	By MS/MS	By MS/MS
YDR424C	YDR424C	4	4	4	>YDR424C pep:known chromosome:R64-1-1:IV:1319387:1319841:-1 gene:YDR424C transcript:YDR424C description:Cytoplasmic light chain dynein, microtubule motor protein\x3b proposed to be involved in the assembly of the nuclear pore complex	1	4	4	4	4	3	4	3	4	4	4	4	4	3	4	3	4	4	4	4	4	3	4	3	4	4	4	4	44.6	44.6	44.6	10.441	92	92	0	15.699	By MS/MS	By MS/MS	By MS/MS	By MS/MS	By MS/MS	By MS/MS	By MS/MS	By MS/MS
YDR425W	YDR425W	5	5	5	>YDR425W pep:known chromosome:R64-1-1:IV:1320064:1321941:1 gene:YDR425W transcript:YDR425W description:Sorting nexin, involved in the retrieval of late-Golgi SNAREs from the post-Golgi endosome to the trans-Golgi network\x3b interacts with Snx4p	1	5	5	5	3	3	3	3	4	3	5	3	3	3	3	3	4	3	5	3	3	3	3	3	4	3	5	3	8.3	8.3	8.3	70.74	625	625	0	11.51	By MS/MS	By MS/MS	By MS/MS	By MS/MS	By MS/MS	By MS/MS	By MS/MS	By MS/MS
YDR427W	YDR427W	23	23	23	>YDR427W pep:known chromosome:R64-1-1:IV:1322205:1323386:1 gene:YDR427W transcript:YDR427W description:Non-ATPase regulatory subunit of the 26S proteasome, has similarity to putative proteasomal subunits in other species\x3b null mutant is temperature sen	1	23	23	23	20	21	19	19	17	23	16	19	20	21	19	19	17	23	16	19	20	21	19	19	17	23	16	19	55.5	55.5	55.5	45.782	393	393	0	323.31	By MS/MS	By MS/MS	By MS/MS	By MS/MS	By MS/MS	By MS/MS	By MS/MS	By MS/MS
YDR428C	YDR428C	6	6	6	>YDR428C pep:known chromosome:R64-1-1:IV:1323454:1324239:-1 gene:YDR428C transcript:YDR428C description:Formylkynurenine formamidase, involved in the de novo biosynthesis of NAD from tryptophan via kynurenine	1	6	6	6	6	5	6	6	6	6	6	6	6	5	6	6	6	6	6	6	6	5	6	6	6	6	6	6	21.1	21.1	21.1	29.991	261	261	0	29.693	By MS/MS	By MS/MS	By MS/MS	By MS/MS	By MS/MS	By MS/MS	By MS/MS	By MS/MS
YDR429C	YDR429C	13	13	13	>YDR429C pep:known chromosome:R64-1-1:IV:1324477:1325301:-1 gene:YDR429C transcript:YDR429C description:eIF3g subunit of the core complex of translation initiation factor 3 (eIF3), which is essential for translation\x3b stimulates resumption of ribosomal	1	13	13	13	11	12	11	11	11	11	9	9	11	12	11	11	11	11	9	9	11	12	11	11	11	11	9	9	63.5	63.5	63.5	30.501	274	274	0	318.82	By MS/MS	By MS/MS	By MS/MS	By MS/MS	By MS/MS	By MS/MS	By MS/MS	By MS/MS
YDR430C	YDR430C	26	26	26	>YDR430C pep:known chromosome:R64-1-1:IV:1325501:1328470:-1 gene:YDR430C transcript:YDR430C description:Lysine-specific metalloprotease of the mitochondrial intermembrane space, member of the pitrilysin family\x3b degrades proteins and presequence peptide	1	26	26	26	19	16	18	18	18	23	20	17	19	16	18	18	18	23	20	17	19	16	18	18	18	23	20	17	30.5	30.5	30.5	112.18	989	989	0	173.19	By MS/MS	By MS/MS	By MS/MS	By MS/MS	By MS/MS	By MS/MS	By MS/MS	By MS/MS
YDR432W	YDR432W	13	13	13	>YDR432W pep:known chromosome:R64-1-1:IV:1328783:1330027:1 gene:YDR432W transcript:YDR432W description:RNA-binding protein that promotes elongation, regulates termination, and carries poly(A) mRNA from nucleus to cytoplasm\x3b required for pre-mRNA splici	1	13	13	13	11	9	10	10	11	11	9	10	11	9	10	10	11	11	9	10	11	9	10	10	11	11	9	10	29	29	29	45.407	414	414	0	143.38	By MS/MS	By MS/MS	By MS/MS	By MS/MS	By MS/MS	By MS/MS	By MS/MS	By MS/MS
YDR434W	YDR434W	8	8	8	>YDR434W pep:known chromosome:R64-1-1:IV:1331237:1332841:1 gene:YDR434W transcript:YDR434W description:Transmembrane protein subunit of the glycosylphosphatidylinositol transamidase complex that adds GPIs to newly synthesized proteins\x3b human PIG-Sp hom	1	8	8	8	7	6	8	8	6	7	7	6	7	6	8	8	6	7	7	6	7	6	8	8	6	7	7	6	19.3	19.3	19.3	60.813	534	534	0	77.638	By MS/MS	By MS/MS	By MS/MS	By MS/MS	By MS/MS	By MS/MS	By MS/MS	By MS/MS
YDR435C	YDR435C	8	8	8	>YDR435C pep:known chromosome:R64-1-1:IV:1332983:1333969:-1 gene:YDR435C transcript:YDR435C description:Carboxyl methyltransferase, methylates the C terminus of the protein phosphatase 2A catalytic subunit (Pph21p or Pph22p), which is important for comple	1	8	8	8	6	6	5	6	7	6	5	5	6	6	5	6	7	6	5	5	6	6	5	6	7	6	5	5	24.4	24.4	24.4	37.694	328	328	0	24.773	By MS/MS	By MS/MS	By MS/MS	By MS/MS	By MS/MS	By MS/MS	By MS/MS	By MS/MS
YDR441C	YDR441C	3	3	3	>YDR441C pep:known chromosome:R64-1-1:IV:1344517:1345062:-1 gene:YDR441C transcript:YDR441C description:Apparent pseudogene, not transcribed or translated under normal conditions\x3b encodes a protein with similarity to adenine phosphoribosyltransferase,	1	3	3	3	3	3	2	2	2	3	3	2	3	3	2	2	2	3	3	2	3	3	2	2	2	3	3	2	18.2	18.2	18.2	19.986	181	181	0	32.351	By MS/MS	By MS/MS	By MS/MS	By MS/MS	By MS/MS	By MS/MS	By MS/MS	By MS/MS
YDR443C	YDR443C	3	3	3	>YDR443C pep:known chromosome:R64-1-1:IV:1345676:1349938:-1 gene:YDR443C transcript:YDR443C description:Subunit of the RNA polymerase II mediator complex\x3b associates with core polymerase subunits to form the RNA polymerase II holoenzyme\x3b required fo	1	3	3	3	0	2	2	1	1	2	2	2	0	2	2	1	1	2	2	2	0	2	2	1	1	2	2	2	1.9	1.9	1.9	160	1420	1420	0	3.5582	By matching	By MS/MS	By MS/MS	By MS/MS	By MS/MS	By MS/MS	By MS/MS	By MS/MS
YML024W;YDR447C	YML024W;YDR447C	12;12	12;12	12;12	>YML024W pep:known chromosome:R64-1-1:XIII:225889:226697:1 gene:YML024W transcript:YML024W description:Ribosomal protein 51 (rp51) of the small (40s) subunit\x3b nearly identical to Rps17Bp and has similarity to rat S17 ribosomal protein;>YDR447C pep:kno	2	12	12	12	11	11	11	11	11	12	10	11	11	11	11	11	11	12	10	11	11	11	11	11	11	12	10	11	55.1	55.1	55.1	15.788	136	136;136	0	210.41	By MS/MS	By MS/MS	By MS/MS	By MS/MS	By MS/MS	By MS/MS	By MS/MS	By MS/MS
YDR449C	YDR449C	21	21	21	>YDR449C pep:known chromosome:R64-1-1:IV:1357580:1358902:-1 gene:YDR449C transcript:YDR449C description:Nucleolar protein, component of the small subunit (SSU) processome containing the U3 snoRNA that is involved in processing of pre-18S rRNA	1	21	21	21	17	19	20	18	12	10	19	11	17	19	20	18	12	10	19	11	17	19	20	18	12	10	19	11	38.2	38.2	38.2	52.418	440	440	0	65.412	By MS/MS	By MS/MS	By MS/MS	By MS/MS	By MS/MS	By MS/MS	By MS/MS	By MS/MS
YML026C;YDR450W	YML026C;YDR450W	19;19	19;19	19;19	>YML026C pep:known chromosome:R64-1-1:XIII:222987:223828:-1 gene:YML026C transcript:YML026C description:Protein component of the small (40S) ribosomal subunit\x3b nearly identical to Rps18Ap and has similarity to E. coli S13 and rat S18 ribosomal proteins	2	19	19	19	19	19	19	19	18	18	16	19	19	19	19	19	18	18	16	19	19	19	19	19	18	18	16	19	78.1	78.1	78.1	17.037	146	146;146	0	323.31	By MS/MS	By MS/MS	By MS/MS	By MS/MS	By MS/MS	By MS/MS	By MS/MS	By MS/MS
YDR452W	YDR452W	7	7	7	>YDR452W pep:known chromosome:R64-1-1:IV:1362878:1364902:1 gene:YDR452W transcript:YDR452W description:Vacuolar endopolyphosphatase with a role in phosphate metabolism\x3b functions as a homodimer	1	7	7	7	6	7	6	6	7	6	6	6	6	7	6	6	7	6	6	6	6	7	6	6	7	6	6	6	12	12	12	78.343	674	674	0	130.53	By MS/MS	By MS/MS	By MS/MS	By MS/MS	By MS/MS	By MS/MS	By MS/MS	By MS/MS
YDR454C	YDR454C	13	13	13	>YDR454C pep:known chromosome:R64-1-1:IV:1366264:1366827:-1 gene:YDR454C transcript:YDR454C description:Guanylate kinase, converts GMP to GDP\x3b required for growth and mannose outer chain elongation of cell wall N-linked glycoproteins	1	13	13	13	12	11	12	13	12	12	10	10	12	11	12	13	12	12	10	10	12	11	12	13	12	12	10	10	63.1	63.1	63.1	20.637	187	187	0	280.36	By MS/MS	By MS/MS	By MS/MS	By MS/MS	By MS/MS	By MS/MS	By MS/MS	By MS/MS
YDR457W	YDR457W	35	35	35	>YDR457W pep:known chromosome:R64-1-1:IV:1369790:1379596:1 gene:YDR457W transcript:YDR457W description:E3 ubiquitin ligase of the hect-domain class\x3b has a role in mRNA export from the nucleus and may regulate transcriptional coactivators\x3b involved i	1	35	35	35	16	20	20	22	19	27	29	23	16	20	20	22	19	27	29	23	16	20	20	22	19	27	29	23	11.2	11.2	11.2	374.18	3268	3268	0	155.92	By MS/MS	By MS/MS	By MS/MS	By MS/MS	By MS/MS	By MS/MS	By MS/MS	By MS/MS
YDR458C	YDR458C	6	6	6	>YDR458C pep:known chromosome:R64-1-1:IV:1380055:1382046:-1 gene:YDR458C transcript:YDR458C description:Inner nuclear membrane (INM) protein\x3b contains helix-extension-helix (HEH) motif, nuclear localization signal sequence\x3b targeting to the INM requ	1	6	6	6	4	5	5	4	2	4	4	3	4	5	5	4	2	4	4	3	4	5	5	4	2	4	4	3	9.5	9.5	9.5	76.376	663	663	0	18.764	By MS/MS	By MS/MS	By MS/MS	By MS/MS	By MS/MS	By MS/MS	By MS/MS	By MS/MS
YDR460W	YDR460W	5	5	5	>YDR460W pep:known chromosome:R64-1-1:IV:1383811:1384776:1 gene:YDR460W transcript:YDR460W description:Subunit of TFIIH and nucleotide excision repair factor 3 complexes, involved in transcription initiation, required for nucleotide excision repair\x3b ri	1	5	5	5	3	3	4	4	4	3	4	4	3	3	4	4	4	3	4	4	3	3	4	4	4	3	4	4	13.7	13.7	13.7	38.128	321	321	0	12.53	By MS/MS	By MS/MS	By MS/MS	By MS/MS	By MS/MS	By MS/MS	By MS/MS	By MS/MS
YDR462W	YDR462W	7	7	7	>YDR462W pep:known chromosome:R64-1-1:IV:1386073:1386516:1 gene:YDR462W transcript:YDR462W description:Mitochondrial ribosomal protein of the large subunit	1	7	7	7	5	5	4	3	4	6	3	6	5	5	4	3	4	6	3	6	5	5	4	3	4	6	3	6	46.3	46.3	46.3	17.342	147	147	0	36.906	By MS/MS	By MS/MS	By MS/MS	By MS/MS	By MS/MS	By MS/MS	By MS/MS	By MS/MS
YDR465C	YDR465C	6	6	6	>YDR465C pep:known chromosome:R64-1-1:IV:1393336:1394574:-1 gene:YDR465C transcript:YDR465C description:Arginine N5 methyltransferase\x3b methylates ribosomal protein Rpl12 (L12) on Arg67	1	6	6	6	4	5	2	4	4	4	5	3	4	5	2	4	4	4	5	3	4	5	2	4	4	4	5	3	20.1	20.1	20.1	47.469	412	412	0	72.739	By MS/MS	By MS/MS	By MS/MS	By MS/MS	By MS/MS	By MS/MS	By MS/MS	By MS/MS
YDR470C	YDR470C	5	5	5	>YDR470C pep:known chromosome:R64-1-1:IV:1399706:1401214:-1 gene:YDR470C transcript:YDR470C description:Outer membrane component of the mitochondrial fusion machinery\x3b binds directly to Fzo1p and Mgm1p and thus links these two GTPases during mitochondr	1	5	5	5	4	5	5	4	4	5	5	5	4	5	5	4	4	5	5	5	4	5	5	4	4	5	5	5	8.4	8.4	8.4	57.542	502	502	0	15.113	By MS/MS	By MS/MS	By MS/MS	By MS/MS	By MS/MS	By MS/MS	By MS/MS	By MS/MS
YHR010W;YDR471W	YHR010W;YDR471W	9;9	9;9	9;9	>YHR010W pep:known chromosome:R64-1-1:VIII:126521:127492:1 gene:YHR010W transcript:YHR010W description:Protein component of the large (60S) ribosomal subunit, nearly identical to Rpl27Bp and has similarity to rat L27 ribosomal protein;>YDR471W pep:known	2	9	9	9	9	8	8	7	7	7	7	7	9	8	8	7	7	7	7	7	9	8	8	7	7	7	7	7	52.9	52.9	52.9	15.531	136	136;136	0	142.14	By MS/MS	By MS/MS	By MS/MS	By MS/MS	By MS/MS	By MS/MS	By MS/MS	By MS/MS
YDR472W	YDR472W	9	9	9	>YDR472W pep:known chromosome:R64-1-1:IV:1403322:1404173:1 gene:YDR472W transcript:YDR472W description:One of 10 subunits of the transport protein particle (TRAPP) complex of the cis-Golgi which mediates vesicle docking and fusion\x3b involved in endoplas	1	9	9	9	9	8	8	7	8	9	8	8	9	8	8	7	8	9	8	8	9	8	8	7	8	9	8	8	36	36	36	31.721	283	283	0	76.403	By MS/MS	By MS/MS	By MS/MS	By MS/MS	By MS/MS	By MS/MS	By MS/MS	By MS/MS
YDR476C	YDR476C	3	3	3	>YDR476C pep:known chromosome:R64-1-1:IV:1410453:1411127:-1 gene:YDR476C transcript:YDR476C description:Putative protein of unknown function\x3b green fluorescent protein (GFP)-fusion protein localizes to the endoplasmic reticulum\x3b YDR476C is not an es	1	3	3	3	3	3	2	3	2	2	1	2	3	3	2	3	2	2	1	2	3	3	2	3	2	2	1	2	19.2	19.2	19.2	25.265	224	224	0	37.709	By MS/MS	By MS/MS	By MS/MS	By MS/MS	By MS/MS	By MS/MS	By MS/MS	By matching
YDR477W	YDR477W	19	19	19	>YDR477W pep:known chromosome:R64-1-1:IV:1412373:1414274:1 gene:YDR477W transcript:YDR477W description:AMP-activated serine/threonine protein kinase found in a complex containing Snf4p and members of the Sip1p/Sip2p/Gal83p family\x3b required for transcri	1	19	19	19	18	15	16	17	13	15	15	14	18	15	16	17	13	15	15	14	18	15	16	17	13	15	15	14	33.5	33.5	33.5	72.045	633	633	0	192.23	By MS/MS	By MS/MS	By MS/MS	By MS/MS	By MS/MS	By MS/MS	By MS/MS	By MS/MS
YDR481C	YDR481C	18	18	18	>YDR481C pep:known chromosome:R64-1-1:IV:1418550:1420250:-1 gene:YDR481C transcript:YDR481C description:Repressible vacuolar alkaline phosphatase\x3b regulated by levels of Pi and by Pho4p, Pho9p, Pho80p, Pho81p and Pho85p\x3b dephosphorylates phosphotyro	1	18	18	18	14	14	15	14	14	14	13	13	14	14	15	14	14	14	13	13	14	14	15	14	14	14	13	13	36.4	36.4	36.4	63.003	566	566	0	246.25	By MS/MS	By MS/MS	By MS/MS	By MS/MS	By MS/MS	By MS/MS	By MS/MS	By MS/MS
YDR483W	YDR483W	13	13	13	>YDR483W pep:known chromosome:R64-1-1:IV:1421157:1422485:1 gene:YDR483W transcript:YDR483W description:Alpha1,2-mannosyltransferase of the Golgi involved in protein mannosylation	1	13	13	13	11	10	12	10	10	10	10	10	11	10	12	10	10	10	10	10	11	10	12	10	10	10	10	10	39.1	39.1	39.1	51.386	442	442	0	182.49	By MS/MS	By MS/MS	By MS/MS	By MS/MS	By MS/MS	By MS/MS	By MS/MS	By MS/MS
YDR484W	YDR484W	5	5	5	>YDR484W pep:known chromosome:R64-1-1:IV:1422763:1424688:1 gene:YDR484W transcript:YDR484W description:Component of the GARP (Golgi-associated retrograde protein) complex, Vps51p-Vps52p-Vps53p-Vps54p, which is required for the recycling of proteins from e	1	5	5	5	5	3	4	2	3	3	3	2	5	3	4	2	3	3	3	2	5	3	4	2	3	3	3	2	7.6	7.6	7.6	74.332	641	641	0	7.8844	By MS/MS	By MS/MS	By MS/MS	By MS/MS	By MS/MS	By MS/MS	By MS/MS	By MS/MS
YDR486C	YDR486C	3	3	3	>YDR486C pep:known chromosome:R64-1-1:IV:1427431:1428120:-1 gene:YDR486C transcript:YDR486C description:Cytoplasmic and vacuolar membrane protein involved in late endosome to vacuole transport\x3b required for normal filament maturation during pseudohypha	1	3	3	3	3	3	2	2	3	3	3	3	3	3	2	2	3	3	3	3	3	3	2	2	3	3	3	3	12.2	12.2	12.2	25.861	229	229	0	157.39	By MS/MS	By MS/MS	By MS/MS	By MS/MS	By MS/MS	By MS/MS	By MS/MS	By MS/MS
YDR487C	YDR487C	11	11	11	>YDR487C pep:known chromosome:R64-1-1:IV:1428354:1428980:-1 gene:YDR487C transcript:YDR487C description:3,4-dihydroxy-2-butanone-4-phosphate synthase (DHBP synthase), required for riboflavin biosynthesis from ribulose-5-phosphate, also has an unrelated fu	1	11	11	11	10	7	10	9	8	9	7	7	10	7	10	9	8	9	7	7	10	7	10	9	8	9	7	7	51.9	51.9	51.9	22.567	208	208	0	121.31	By MS/MS	By MS/MS	By MS/MS	By MS/MS	By MS/MS	By MS/MS	By MS/MS	By MS/MS
YDR489W	YDR489W	2	2	2	>YDR489W pep:known chromosome:R64-1-1:IV:1431012:1431896:1 gene:YDR489W transcript:YDR489W description:Subunit of the GINS complex (Sld5p, Psf1p, Psf2p, Psf3p), which is localized to DNA replication origins and implicated in assembly of the DNA replicatio	1	2	2	2	2	2	2	2	2	2	2	2	2	2	2	2	2	2	2	2	2	2	2	2	2	2	2	2	7.5	7.5	7.5	33.947	294	294	0	11.44	By MS/MS	By MS/MS	By MS/MS	By MS/MS	By MS/MS	By MS/MS	By matching	By MS/MS
YDR490C	YDR490C	5	5	5	>YDR490C pep:known chromosome:R64-1-1:IV:1431968:1434268:-1 gene:YDR490C transcript:YDR490C description:Serine/threonine protein kinase involved in sphingolipid-mediated signaling pathway that controls endocytosis\x3b activates Ypk1p and Ykr2p, components	1	5	5	5	3	4	3	4	3	4	5	4	3	4	3	4	3	4	5	4	3	4	3	4	3	4	5	4	7.7	7.7	7.7	86.251	766	766	0	26.998	By matching	By MS/MS	By MS/MS	By MS/MS	By MS/MS	By MS/MS	By MS/MS	By MS/MS
YDR493W	YDR493W	2	2	2	>YDR493W pep:known chromosome:R64-1-1:IV:1436217:1436588:1 gene:YDR493W transcript:YDR493W description:Protein required for assembly of the cytochrome bc(1) complex\x3b facilitates insertion of Rip1p into the complex at a late stage of assembly\x3b locali	1	2	2	2	1	1	1	1	1	2	2	2	1	1	1	1	1	2	2	2	1	1	1	1	1	2	2	2	20.3	20.3	20.3	13.927	123	123	0	5.2337	By MS/MS	By MS/MS	By MS/MS	By MS/MS	By MS/MS	By MS/MS	By MS/MS	By MS/MS
YDR494W	YDR494W	13	13	13	>YDR494W pep:known chromosome:R64-1-1:IV:1436930:1438015:1 gene:YDR494W transcript:YDR494W description:Mitochondrial ribosomal protein of the small subunit\x3b genetic interactions suggest a possible role in promoting translation initiation	1	13	13	13	11	11	11	10	13	13	11	12	11	11	11	10	13	13	11	12	11	11	11	10	13	13	11	12	34.1	34.1	34.1	41.215	361	361	0	186.06	By MS/MS	By MS/MS	By MS/MS	By MS/MS	By MS/MS	By MS/MS	By MS/MS	By MS/MS
YDR496C	YDR496C	20	20	20	>YDR496C pep:known chromosome:R64-1-1:IV:1441433:1443403:-1 gene:YDR496C transcript:YDR496C description:Pumilio-homology domain protein that binds the 3 UTR of ASH1 mRNA and represses its translation, resulting in proper asymmetric localization of ASH1 m	1	20	20	20	19	15	18	18	15	18	17	15	19	15	18	18	15	18	17	15	19	15	18	18	15	18	17	15	30.3	30.3	30.3	75.105	656	656	0	93.669	By MS/MS	By MS/MS	By MS/MS	By MS/MS	By MS/MS	By MS/MS	By MS/MS	By MS/MS
YDR498C	YDR498C	2	2	2	>YDR498C pep:known chromosome:R64-1-1:IV:1445843:1446994:-1 gene:YDR498C transcript:YDR498C description:Membrane glycoprotein v-SNARE involved in retrograde transport from the Golgi to the ER\x3b required for N- and O-glycosylation in the Golgi but not in	1	2	2	2	2	1	2	1	1	1	1	1	2	1	2	1	1	1	1	1	2	1	2	1	1	1	1	1	4.4	4.4	4.4	43.881	383	383	0.0071409	1.6433	By MS/MS	By MS/MS	By MS/MS	By MS/MS	By matching	By matching	By MS/MS	By MS/MS
YDR499W	YDR499W	3	3	3	>YDR499W pep:known chromosome:R64-1-1:IV:1447830:1450073:1 gene:YDR499W transcript:YDR499W description:Essential protein required for the DNA integrity checkpoint pathways\x3b interacts physically with Mec1p\x3b putative homolog of S. pombe Rad26 and huma	1	3	3	3	0	1	1	1	2	2	2	1	0	1	1	1	2	2	2	1	0	1	1	1	2	2	2	1	3.2	3.2	3.2	86.424	747	747	0	2.982	By matching	By MS/MS	By MS/MS	By matching	By MS/MS	By MS/MS	By MS/MS	By MS/MS
YDR500C	YDR500C	10	10	4	>YDR500C pep:known chromosome:R64-1-1:IV:1450198:1450853:-1 gene:YDR500C transcript:YDR500C description:Protein component of the large (60S) ribosomal subunit, has similarity to Rpl37Ap and to rat L37 ribosomal protein	1	10	10	4	10	9	8	8	9	9	10	8	10	9	8	8	9	9	10	8	4	3	2	4	3	3	4	2	62.5	62.5	35.2	9.8682	88	88	0	15.243	By MS/MS	By MS/MS	By MS/MS	By MS/MS	By MS/MS	By MS/MS	By MS/MS	By MS/MS
YDR502C	YDR502C	28	28	13	>YDR502C pep:known chromosome:R64-1-1:IV:1453310:1454464:-1 gene:YDR502C transcript:YDR502C description:S-adenosylmethionine synthetase, catalyzes transfer of the adenosyl group of ATP to the sulfur atom of methionine\x3b one of two differentially regulat	1	28	28	13	27	28	26	27	25	27	27	27	27	28	26	27	25	27	27	27	12	13	12	12	10	13	12	12	69.8	69.8	34.9	42.255	384	384	0	323.31	By MS/MS	By MS/MS	By MS/MS	By MS/MS	By MS/MS	By MS/MS	By MS/MS	By MS/MS
YDR505C	YDR505C	5	5	4	>YDR505C pep:known chromosome:R64-1-1:IV:1456695:1459220:-1 gene:YDR505C transcript:YDR505C description:Asn and gln rich protein of unknown function\x3b high-copy suppressor of POL1 (DNA polymerase alpha) and partial suppressor of CDC2 (polymerase delta)	1	5	5	4	2	5	5	3	2	3	5	3	2	5	5	3	2	3	5	3	2	4	4	2	2	3	4	2	6.4	6.4	5.2	95.346	841	841	0	9.034	By MS/MS	By MS/MS	By MS/MS	By MS/MS	By matching	By MS/MS	By MS/MS	By MS/MS
YDR507C	YDR507C	20	20	20	>YDR507C pep:known chromosome:R64-1-1:IV:1462358:1465786:-1 gene:YDR507C transcript:YDR507C description:Protein kinase involved in bud growth and assembly of the septin ring, proposed to have kinase-dependent and kinase-independent activities\x3b undergoe	1	20	20	20	11	15	13	15	14	17	18	14	11	15	13	15	14	17	18	14	11	15	13	15	14	17	18	14	15.1	15.1	15.1	129.86	1142	1142	0	53.459	By MS/MS	By MS/MS	By MS/MS	By MS/MS	By MS/MS	By MS/MS	By MS/MS	By MS/MS
YDR508C	YDR508C	2	2	2	>YDR508C pep:known chromosome:R64-1-1:IV:1466453:1468444:-1 gene:YDR508C transcript:YDR508C description:High-affinity glutamine permease, also transports Leu, Ser, Thr, Cys, Met and Asn\x3b expression is fully dependent on Grr1p and modulated by the Ssy1p	1	2	2	2	2	1	1	2	0	2	1	2	2	1	1	2	0	2	1	2	2	1	1	2	0	2	1	2	3.2	3.2	3.2	73.597	663	663	0	3.4496	By MS/MS	By MS/MS	By MS/MS	By MS/MS	By matching	By MS/MS	By MS/MS	By MS/MS
YDR510W	YDR510W	4	4	4	>YDR510W pep:known chromosome:R64-1-1:IV:1469400:1469705:1 gene:YDR510W transcript:YDR510W description:Ubiquitin-like protein of the SUMO family, conjugated to lysine residues of target proteins\x3b regulates chromatid cohesion, chromosome segregation, AP	1	4	4	4	4	2	3	3	3	3	3	4	4	2	3	3	3	3	3	4	4	2	3	3	3	3	3	4	25.7	25.7	25.7	11.597	101	101	0	5.7752	By MS/MS	By MS/MS	By MS/MS	By MS/MS	By MS/MS	By MS/MS	By MS/MS	By MS/MS
YDR511W	YDR511W	2	2	2	>YDR511W pep:known chromosome:R64-1-1:IV:1470017:1470418:1 gene:YDR511W transcript:YDR511W description:Protein of the mitochondrial intermembrane space, required for acetate utilization and gluconeogenesis\x3b has orthologs in higher eukaryotes	1	2	2	2	2	1	0	2	1	1	0	1	2	1	0	2	1	1	0	1	2	1	0	2	1	1	0	1	15.8	15.8	15.8	15.783	133	133	0	7.6147	By MS/MS	By matching	By matching	By MS/MS	By matching	By matching	By matching	By matching
YDR513W	YDR513W	7	7	7	>YDR513W pep:known chromosome:R64-1-1:IV:1471017:1471448:1 gene:YDR513W transcript:YDR513W description:Cytoplasmic glutaredoxin, thioltransferase, glutathione-dependent disulfide oxidoreductase involved in maintaining redox state of target proteins, also	1	7	7	7	7	7	7	7	6	6	6	6	7	7	7	7	6	6	6	6	7	7	7	7	6	6	6	6	43.4	43.4	43.4	15.861	143	143	0	40.703	By MS/MS	By MS/MS	By MS/MS	By MS/MS	By MS/MS	By MS/MS	By MS/MS	By MS/MS
YDR514C	YDR514C	3	3	3	>YDR514C pep:known chromosome:R64-1-1:IV:1471548:1472999:-1 gene:YDR514C transcript:YDR514C description:Protein of unknown function that localizes to mitochondria\x3b overexpression of YDR514C affects endocytic protein trafficking	1	3	3	3	3	2	2	2	2	0	2	0	3	2	2	2	2	0	2	0	3	2	2	2	2	0	2	0	7	7	7	55.489	483	483	0	6.2401	By MS/MS	By MS/MS	By MS/MS	By MS/MS	By MS/MS	By matching	By MS/MS	By matching
YDR515W	YDR515W	4	4	4	>YDR515W pep:known chromosome:R64-1-1:IV:1473429:1474772:1 gene:YDR515W transcript:YDR515W description:RNA binding protein that associates with polysomes\x3b proposed to be involved in regulating mRNA translation\x3b involved in the copper-dependent miner	1	4	4	4	3	3	3	4	3	3	3	4	3	3	3	4	3	3	3	4	3	3	3	4	3	3	3	4	12.5	12.5	12.5	50.942	447	447	0	48.163	By MS/MS	By MS/MS	By MS/MS	By MS/MS	By MS/MS	By MS/MS	By MS/MS	By MS/MS
YDR516C	YDR516C	22	20	20	>YDR516C pep:known chromosome:R64-1-1:IV:1474974:1476476:-1 gene:YDR516C transcript:YDR516C description:Non-essential protein of unknown function required for transcriptional induction of the early meiotic-specific transcription factor IME1\x3b required f	1	22	20	20	18	17	18	18	20	18	16	18	17	16	16	17	18	16	14	17	17	16	16	17	18	16	14	17	41.8	37.6	37.6	55.92	500	500	0	237.26	By MS/MS	By MS/MS	By MS/MS	By MS/MS	By MS/MS	By MS/MS	By MS/MS	By MS/MS
YDR517W	YDR517W	8	8	8	>YDR517W pep:known chromosome:R64-1-1:IV:1477239:1478357:1 gene:YDR517W transcript:YDR517W description:Acetylated, cis-golgi localized protein involved in ER to Golgi transport\x3b homolog of human GRASP65\x3b forms a complex with the coiled-coil protein	1	8	8	8	7	8	7	6	7	8	6	6	7	8	7	6	7	8	6	6	7	8	7	6	7	8	6	6	27.2	27.2	27.2	41.118	372	372	0	109.83	By MS/MS	By MS/MS	By MS/MS	By MS/MS	By MS/MS	By MS/MS	By MS/MS	By MS/MS
YDR518W	YDR518W	7	7	7	>YDR518W pep:known chromosome:R64-1-1:IV:1478608:1480161:1 gene:YDR518W transcript:YDR518W description:Protein disulfide isomerase of the endoplasmic reticulum lumen, function overlaps with that of Pdi1p\x3b may interact with nascent polypeptides in the E	1	7	7	7	4	4	4	6	4	5	5	6	4	4	4	6	4	5	5	6	4	4	4	6	4	5	5	6	15.1	15.1	15.1	58.981	517	517	0	16.667	By MS/MS	By MS/MS	By MS/MS	By MS/MS	By MS/MS	By MS/MS	By MS/MS	By MS/MS
YDR519W	YDR519W	5	5	5	>YDR519W pep:known chromosome:R64-1-1:IV:1480425:1480832:1 gene:YDR519W transcript:YDR519W description:Membrane-bound peptidyl-prolyl cis-trans isomerase (PPIase), binds to the drugs FK506 and rapamycin\x3b expression pattern suggests possible involvement	1	5	5	5	4	5	4	4	5	5	5	5	4	5	4	4	5	5	5	5	4	5	4	4	5	5	5	5	40.7	40.7	40.7	14.487	135	135	0	151.14	By MS/MS	By MS/MS	By MS/MS	By MS/MS	By MS/MS	By MS/MS	By MS/MS	By MS/MS
YDR524C	YDR524C	3	3	3	>YDR524C pep:known chromosome:R64-1-1:IV:1487542:1488990:-1 gene:YDR524C transcript:YDR524C description:ADP-ribosylation factor (ARF) GTPase activating protein (GAP) effector, involved in the secretory and endocytic pathways\x3b contains C2C2H2 cysteine/h	1	3	3	3	1	2	2	1	1	1	1	1	1	2	2	1	1	1	1	1	1	2	2	1	1	1	1	1	5.2	5.2	5.2	54.494	482	482	0.0031038	2.0413	By matching	By matching	By MS/MS	By MS/MS	By matching	By matching	By matching	By MS/MS
YDR529C	YDR529C	8	8	8	>YDR529C pep:known chromosome:R64-1-1:IV:1496165:1496548:-1 gene:YDR529C transcript:YDR529C description:Subunit 7 of the ubiquinol cytochrome-c reductase complex, which is a component of the mitochondrial inner membrane electron transport chain\x3b orient	1	8	8	8	6	7	6	7	7	8	7	7	6	7	6	7	7	8	7	7	6	7	6	7	7	8	7	7	66.9	66.9	66.9	14.565	127	127	0	160.49	By MS/MS	By MS/MS	By MS/MS	By MS/MS	By MS/MS	By MS/MS	By MS/MS	By MS/MS
YDR530C	YDR530C	2	2	2	>YDR530C pep:known chromosome:R64-1-1:IV:1496791:1497768:-1 gene:YDR530C transcript:YDR530C description:Diadenosine 5,5-P1,P4-tetraphosphate phosphorylase II (AP4A phosphorylase), involved in catabolism of bis(5-nucleosidyl) tetraphosphates\x3b has si	1	2	2	2	2	1	2	0	2	1	1	1	2	1	2	0	2	1	1	1	2	1	2	0	2	1	1	1	7.4	7.4	7.4	36.84	325	325	0	7.8212	By MS/MS	By MS/MS	By MS/MS	By matching	By MS/MS	By MS/MS	By MS/MS	By MS/MS
YDR531W	YDR531W	11	11	11	>YDR531W pep:known chromosome:R64-1-1:IV:1498232:1499335:1 gene:YDR531W transcript:YDR531W description:Pantothenate kinase (ATP\x3aD-pantothenate 4-phosphotransferase, EC 2.7.1.33)\x3b catalyzes the first committed step in the universal biosynthetic path	1	11	11	11	9	8	9	5	8	8	7	9	9	8	9	5	8	8	7	9	9	8	9	5	8	8	7	9	36.2	36.2	36.2	40.903	367	367	0	70.292	By MS/MS	By MS/MS	By MS/MS	By MS/MS	By MS/MS	By MS/MS	By MS/MS	By MS/MS
YDR533C	YDR533C	7	7	7	>YDR533C pep:known chromosome:R64-1-1:IV:1501447:1502160:-1 gene:YDR533C transcript:YDR533C description:Possible chaperone and cysteine protease with similarity to E. coli Hsp31\x3b member of the DJ-1/ThiJ/PfpI superfamily, which includes human DJ-1 invol	1	7	7	7	4	4	6	6	5	5	5	5	4	4	6	6	5	5	5	5	4	4	6	6	5	5	5	5	41.4	41.4	41.4	25.67	237	237	0	145.62	By MS/MS	By MS/MS	By MS/MS	By MS/MS	By MS/MS	By MS/MS	By MS/MS	By MS/MS
YDR538W	YDR538W	5	5	5	>YDR538W pep:known chromosome:R64-1-1:IV:1510902:1511630:1 gene:YDR538W transcript:YDR538W description:Phenylacrylic acid decarboxylase, confers resistance to cinnamic acid, decarboxylates aromatic carboxylic acids to the corresponding vinyl derivatives\x	1	5	5	5	4	4	4	4	5	4	4	4	4	4	4	4	5	4	4	4	4	4	4	4	5	4	4	4	22.7	22.7	22.7	26.733	242	242	0	14.947	By MS/MS	By MS/MS	By MS/MS	By MS/MS	By MS/MS	By MS/MS	By MS/MS	By MS/MS
YDR539W	YDR539W	12	12	12	>YDR539W pep:known chromosome:R64-1-1:IV:1512094:1513605:1 gene:YDR539W transcript:YDR539W description:Putative phenylacrylic acid decarboxylase\x3b essential for the decarboxylation of aromatic carboxylic acids to the corresponding vinyl derivatives\x3b	1	12	12	12	7	7	8	9	6	8	7	7	7	7	8	9	6	8	7	7	7	7	8	9	6	8	7	7	25.2	25.2	25.2	56.163	503	503	0	32.259	By MS/MS	By MS/MS	By MS/MS	By MS/MS	By MS/MS	By MS/MS	By MS/MS	By MS/MS
YER190W;YOR396W;YLR467W;YDR545W;YJL225C;YIL177C;YML133C;YLL067C;YLL066C;YLR466W;YEL077C;YPR204W;YHL050C;YLR462W;YHL049C;YFL066C;YPR203W;YFL065C;YLR464W;YEL076C-A;YEL076C;YHR219W;YBL113C	YER190W;YOR396W;YLR467W;YDR545W;YJL225C;YIL177C;YML133C;YLL067C;YLL066C;YLR466W;YEL077C	9;9;9;9;8;8;7;6;6;6;5;4;3;2;2;2;1;1;1;1;1;1;1	9;9;9;9;8;8;7;6;6;6;5;4;3;2;2;2;1;1;1;1;1;1;1	1;1;1;1;1;1;1;1;1;0;0;0;0;1;1;0;1;1;0;0;0;0;0	>YER190W pep:known chromosome:R64-1-1:V:571480:576525:1 gene:YER190W transcript:YER190W description:Helicase encoded by the Y element of subtelomeric regions, highly expressed in the mutants lacking the telomerase component TLC1\x3b potentially phosphory	23	9	9	1	6	6	4	7	3	4	5	5	6	6	4	7	3	4	5	5	1	1	1	1	0	0	1	0	6.8	6.8	0.8	190.5	1681	1681;1796;1796;1796;1758;1758;1374;1205;1205;1382;1277;1032;697;202;271;392;102;102;216;216;216;624;792	0	14.115	By MS/MS	By MS/MS	By MS/MS	By MS/MS	By MS/MS	By MS/MS	By MS/MS	By MS/MS
YEL001C	YEL001C	3	3	3	>YEL001C pep:known chromosome:R64-1-1:V:150301:150978:-1 gene:YEL001C transcript:YEL001C description:Putative protein of unknown function\x3b green fluorescent protein (GFP)-fusion localizes to the ER\x3b YEL001C is non-essential\x3b null mutant displays	1	3	3	3	3	3	2	1	1	3	2	1	3	3	2	1	1	3	2	1	3	3	2	1	1	3	2	1	5.8	5.8	5.8	24.992	225	225	0	52.689	By MS/MS	By MS/MS	By MS/MS	By MS/MS	By MS/MS	By MS/MS	By MS/MS	By MS/MS
YEL002C	YEL002C	14	14	14	>YEL002C pep:known chromosome:R64-1-1:V:148722:150014:-1 gene:YEL002C transcript:YEL002C description:Beta subunit of the oligosaccharyl transferase (OST) glycoprotein complex\x3b required for N-linked glycosylation of proteins in the endoplasmic reticulum	1	14	14	14	13	13	14	12	11	11	11	11	13	13	14	12	11	11	11	11	13	13	14	12	11	11	11	11	35.1	35.1	35.1	49.391	430	430	0	305.31	By MS/MS	By MS/MS	By MS/MS	By MS/MS	By MS/MS	By MS/MS	By MS/MS	By MS/MS
YEL006W	YEL006W	3	3	3	>YEL006W pep:known chromosome:R64-1-1:V:144327:145334:1 gene:YEL006W transcript:YEL006W description:Putative mitochondrial NAD+ transporter, member of the mitochondrial carrier subfamily (see also YIA6)\x3b has putative human ortholog	1	3	3	3	2	3	2	3	2	0	2	2	2	3	2	3	2	0	2	2	2	3	2	3	2	0	2	2	8.1	8.1	8.1	36.96	335	335	0	3.7668	By MS/MS	By MS/MS	By MS/MS	By MS/MS	By matching	By matching	By MS/MS	By MS/MS
YEL011W	YEL011W	20	20	20	>YEL011W pep:known chromosome:R64-1-1:V:133120:135234:1 gene:YEL011W transcript:YEL011W description:Glycogen branching enzyme, involved in glycogen accumulation\x3b green fluorescent protein (GFP)-fusion protein localizes to the cytoplasm in a punctate pa	1	20	20	20	11	4	16	17	14	13	13	12	11	4	16	17	14	13	13	12	11	4	16	17	14	13	13	12	29.5	29.5	29.5	81.115	704	704	0	58.55	By MS/MS	By MS/MS	By MS/MS	By MS/MS	By MS/MS	By MS/MS	By MS/MS	By MS/MS
YEL013W	YEL013W	16	16	16	>YEL013W pep:known chromosome:R64-1-1:V:128825:130561:1 gene:YEL013W transcript:YEL013W description:Phosphorylated and palmitoylated vacuolar membrane protein that interacts with Atg13p, required for the cytoplasm-to-vacuole targeting (Cvt) pathway\x3b in	1	16	16	16	12	13	16	12	14	11	9	13	12	13	16	12	14	11	9	13	12	13	16	12	14	11	9	13	32.4	32.4	32.4	63.207	578	578	0	289.6	By MS/MS	By MS/MS	By MS/MS	By MS/MS	By MS/MS	By MS/MS	By MS/MS	By MS/MS
YEL015W	YEL015W	11	11	11	>YEL015W pep:known chromosome:R64-1-1:V:126629:128284:1 gene:YEL015W transcript:YEL015W description:Non-essential conserved protein of unknown function, plays a role in mRNA decapping by specifically affecting the function of the decapping enzyme Dcp1p\x3	1	11	11	11	7	7	7	9	6	5	7	6	7	7	7	9	6	5	7	6	7	7	7	9	6	5	7	6	20.5	20.5	20.5	61.339	551	551	0	65.808	By MS/MS	By MS/MS	By MS/MS	By MS/MS	By MS/MS	By MS/MS	By MS/MS	By MS/MS
YEL018W	YEL018W	3	3	3	>YEL018W pep:known chromosome:R64-1-1:V:121471:122310:1 gene:YEL018W transcript:YEL018W description:Esa1p-associated factor, non-essential subunit of the NuA4 acetyltransferase complex	1	3	3	3	2	3	2	1	2	2	1	2	2	3	2	1	2	2	1	2	2	3	2	1	2	2	1	2	9.3	9.3	9.3	31.644	279	279	0	5.1526	By MS/MS	By MS/MS	By MS/MS	By matching	By MS/MS	By MS/MS	By MS/MS	By MS/MS
YEL020W-A	YEL020W-A	3	3	3	>YEL020W-A pep:known chromosome:R64-1-1:V:117211:117474:1 gene:YEL020W-A transcript:YEL020W-A description:Essential protein of the mitochondrial intermembrane space, forms a complex with Tim10p (TIM10 complex) that delivers hydrophobic proteins to the TIM	1	3	3	3	2	1	3	2	3	2	2	2	2	1	3	2	3	2	2	2	2	1	3	2	3	2	2	2	33.3	33.3	33.3	10.202	87	87	0	35.979	By MS/MS	By MS/MS	By MS/MS	By MS/MS	By MS/MS	By MS/MS	By MS/MS	By MS/MS
YEL021W	YEL021W	16	16	16	>YEL021W pep:known chromosome:R64-1-1:V:116167:116970:1 gene:YEL021W transcript:YEL021W description:Orotidine-5-phosphate (OMP) decarboxylase, catalyzes the sixth enzymatic step in the de novo biosynthesis of pyrimidines, converting OMP into uridine mono	1	16	16	16	16	14	14	14	13	14	14	14	16	14	14	14	13	14	14	14	16	14	14	14	13	14	14	14	58.1	58.1	58.1	29.239	267	267	0	241.03	By MS/MS	By MS/MS	By MS/MS	By MS/MS	By MS/MS	By MS/MS	By MS/MS	By MS/MS
YEL022W	YEL022W	24	24	23	>YEL022W pep:known chromosome:R64-1-1:V:111421:115800:1 gene:YEL022W transcript:YEL022W description:Guanine nucleotide exchange factor for ADP ribosylation factors (ARFs), involved in vesicular transport between the Golgi and ER, Golgi organization, and a	1	24	24	23	19	19	18	17	16	16	16	20	19	19	18	17	16	16	16	20	19	18	17	16	16	15	16	19	16.7	16.7	15.9	165.67	1459	1459	0	72.257	By MS/MS	By MS/MS	By MS/MS	By MS/MS	By MS/MS	By MS/MS	By MS/MS	By MS/MS
YEL024W	YEL024W	7	7	7	>YEL024W pep:known chromosome:R64-1-1:V:107260:107907:1 gene:YEL024W transcript:YEL024W description:Ubiquinol-cytochrome-c reductase, a Rieske iron-sulfur protein of the mitochondrial cytochrome bc1 complex\x3b transfers electrons from ubiquinol to cytoch	1	7	7	7	6	6	7	6	6	6	6	7	6	6	7	6	6	6	6	7	6	6	7	6	6	6	6	7	33.5	33.5	33.5	23.365	215	215	0	38.402	By MS/MS	By MS/MS	By MS/MS	By MS/MS	By MS/MS	By MS/MS	By MS/MS	By MS/MS
YEL026W	YEL026W	6	6	6	>YEL026W pep:known chromosome:R64-1-1:V:101943:102323:1 gene:YEL026W transcript:YEL026W description:RNA binding protein, part of U3 snoRNP involved in rRNA processing, part of U4/U6-U5 tri-snRNP involved in mRNA splicing, similar to human 15.5K protein	1	6	6	6	6	4	6	5	6	6	6	5	6	4	6	5	6	6	6	5	6	4	6	5	6	6	6	5	56.3	56.3	56.3	13.569	126	126	0	233.22	By MS/MS	By MS/MS	By MS/MS	By MS/MS	By MS/MS	By MS/MS	By MS/MS	By MS/MS
YEL027W	YEL027W	2	2	2	>YEL027W pep:known chromosome:R64-1-1:V:100769:101251:1 gene:YEL027W transcript:YEL027W description:Proteolipid subunit of the vacuolar H(+)-ATPase V0 sector (subunit c\x3b dicyclohexylcarbodiimide binding subunit)\x3b required for vacuolar acidification	1	2	2	2	2	1	1	2	1	1	1	1	2	1	1	2	1	1	1	1	2	1	1	2	1	1	1	1	31.9	31.9	31.9	16.35	160	160	0	111.67	By MS/MS	By MS/MS	By MS/MS	By MS/MS	By MS/MS	By MS/MS	By MS/MS	By MS/MS
YEL029C	YEL029C	4	4	4	>YEL029C pep:known chromosome:R64-1-1:V:96858:97796:-1 gene:YEL029C transcript:YEL029C description:Putative pyridoxal kinase, a key enzyme involved in pyridoxal 5-phosphate synthesis, the active form of vitamin B6\x3b required for genome integrity\x3b in	1	4	4	4	4	4	4	4	4	3	4	2	4	4	4	4	4	3	4	2	4	4	4	4	4	3	4	2	15.1	15.1	15.1	35.559	312	312	0	19.787	By MS/MS	By MS/MS	By MS/MS	By MS/MS	By MS/MS	By MS/MS	By MS/MS	By MS/MS
YEL031W	YEL031W	23	23	23	>YEL031W pep:known chromosome:R64-1-1:V:90258:93905:1 gene:YEL031W transcript:YEL031W description:P-type ATPase, ion transporter of the ER membrane involved in ER function and Ca2+ homeostasis\x3b required for regulating Hmg2p degradation\x3b confers sens	1	23	23	23	18	16	20	18	16	19	19	17	18	16	20	18	16	19	19	17	18	16	20	18	16	19	19	17	22.4	22.4	22.4	135.27	1215	1215	0	109.47	By MS/MS	By MS/MS	By MS/MS	By MS/MS	By MS/MS	By MS/MS	By MS/MS	By MS/MS
YEL032W	YEL032W	30	30	30	>YEL032W pep:known chromosome:R64-1-1:V:86937:89852:1 gene:YEL032W transcript:YEL032W description:Protein involved in DNA replication\x3b component of the Mcm2-7 hexameric complex that binds chromatin as a part of the pre-replicative complex	1	30	30	30	24	25	22	21	25	27	24	22	24	25	22	21	25	27	24	22	24	25	22	21	25	27	24	22	33.6	33.6	33.6	107.52	971	971	0	157.73	By MS/MS	By MS/MS	By MS/MS	By MS/MS	By MS/MS	By MS/MS	By MS/MS	By MS/MS
YEL034W	YEL034W	11	11	8	>YEL034W pep:known chromosome:R64-1-1:V:85676:86149:1 gene:YEL034W transcript:YEL034W description:Translation elongation factor eIF-5A that may function in translation initiation\x3b similar to and functionally redundant with Anb1p\x3b structural homolog	1	11	11	8	10	10	9	10	10	10	9	9	10	10	9	10	10	10	9	9	8	8	7	8	7	7	6	6	72	72	61.8	17.114	157	157	0	323.31	By MS/MS	By MS/MS	By MS/MS	By MS/MS	By MS/MS	By MS/MS	By MS/MS	By MS/MS
YEL036C	YEL036C	10	10	10	>YEL036C pep:known chromosome:R64-1-1:V:83050:84552:-1 gene:YEL036C transcript:YEL036C description:Subunit of the alpha-1,6 mannosyltransferase complex\x3b type II membrane protein\x3b has a role in retention of glycosyltransferases in the Golgi\x3b invol	1	10	10	10	5	8	8	9	6	9	6	7	5	8	8	9	6	9	6	7	5	8	8	9	6	9	6	7	25	25	25	58.181	500	500	0	52.58	By MS/MS	By MS/MS	By MS/MS	By MS/MS	By MS/MS	By MS/MS	By MS/MS	By MS/MS
YEL037C	YEL037C	12	12	12	>YEL037C pep:known chromosome:R64-1-1:V:81407:82603:-1 gene:YEL037C transcript:YEL037C description:Protein with ubiquitin-like N terminus, subunit of Nuclear Excision Repair Factor 2 (NEF2) with Rad4p that binds damaged DNA\x3b enhances protein deglycosyl	1	12	12	12	10	7	10	8	9	10	8	8	10	7	10	8	9	10	8	8	10	7	10	8	9	10	8	8	36.2	36.2	36.2	42.366	398	398	0	188.22	By MS/MS	By MS/MS	By MS/MS	By MS/MS	By MS/MS	By MS/MS	By MS/MS	By MS/MS
YEL038W	YEL038W	10	10	10	>YEL038W pep:known chromosome:R64-1-1:V:80462:81145:1 gene:YEL038W transcript:YEL038W description:Protein with sequence similarity to 2,3-diketo-5-methylthiopentyl-1-phosphate enolase-phosphatases, involved in methionine salvage\x3b found in both the cyto	1	10	10	10	10	10	9	9	9	7	8	9	10	10	9	9	9	7	8	9	10	10	9	9	9	7	8	9	44.5	44.5	44.5	25.187	227	227	0	162.48	By MS/MS	By MS/MS	By MS/MS	By MS/MS	By MS/MS	By MS/MS	By MS/MS	By MS/MS
YEL039C;CON__P62894	YEL039C	10;1	7;0	7;0	>YEL039C pep:known chromosome:R64-1-1:V:79636:79977:-1 gene:YEL039C transcript:YEL039C description:Cytochrome c isoform 2, expressed under hypoxic conditions\x3b electron carrier of the mitochondrial intermembrane space that transfers electrons from ubiqu	2	10	7	7	7	6	7	8	10	9	6	7	4	3	4	5	7	6	3	4	4	3	4	5	7	6	3	4	61.9	39.8	39.8	12.532	113	113;105	0	49.343	By MS/MS	By MS/MS	By MS/MS	By MS/MS	By MS/MS	By MS/MS	By MS/MS	By MS/MS
YEL040W	YEL040W	3	3	3	>YEL040W pep:known chromosome:R64-1-1:V:78053:79456:1 gene:YEL040W transcript:YEL040W description:Chitin transglycosylase that functions in the transfer of chitin to beta(1-6) and beta(1-3) glucans in the cell wall\x3b similar to and functionally redundan	1	3	3	3	3	3	2	3	2	3	3	2	3	3	2	3	2	3	3	2	3	3	2	3	2	3	3	2	5.8	5.8	5.8	49.906	467	467	0	5.4302	By MS/MS	By MS/MS	By MS/MS	By MS/MS	By MS/MS	By MS/MS	By MS/MS	By MS/MS
YEL042W	YEL042W	10	10	10	>YEL042W pep:known chromosome:R64-1-1:V:73771:75327:1 gene:YEL042W transcript:YEL042W description:Guanosine diphosphatase located in the Golgi, involved in the transport of GDP-mannose into the Golgi lumen by converting GDP to GMP after mannose is transfe	1	10	10	10	9	8	10	9	7	9	8	6	9	8	10	9	7	9	8	6	9	8	10	9	7	9	8	6	24.3	24.3	24.3	56.821	518	518	0	65.559	By MS/MS	By MS/MS	By MS/MS	By MS/MS	By MS/MS	By MS/MS	By MS/MS	By MS/MS
YEL044W	YEL044W	2	2	2	>YEL044W pep:known chromosome:R64-1-1:V:69757:70257:1 gene:YEL044W transcript:YEL044W description:Protein that associates with the INO80 chromatin remodeling complex under low-salt conditions\x3b human ortholog INO80C is a member of the human INO80 comple	1	2	2	2	1	2	2	0	2	2	1	2	1	2	2	0	2	2	1	2	1	2	2	0	2	2	1	2	13.9	13.9	13.9	18.533	166	166	0	10.465	By matching	By MS/MS	By MS/MS	By matching	By MS/MS	By MS/MS	By matching	By MS/MS
YEL046C	YEL046C	14	14	14	>YEL046C pep:known chromosome:R64-1-1:V:67629:68792:-1 gene:YEL046C transcript:YEL046C description:Threonine aldolase, catalyzes the cleavage of L-allo-threonine and L-threonine to glycine\x3b involved in glycine biosynthesis	1	14	14	14	12	12	13	13	13	13	9	11	12	12	13	13	13	13	9	11	12	12	13	13	13	13	9	11	48.1	48.1	48.1	42.815	387	387	0	197.98	By MS/MS	By MS/MS	By MS/MS	By MS/MS	By MS/MS	By MS/MS	By MS/MS	By MS/MS
YEL047C	YEL047C	23	23	23	>YEL047C pep:known chromosome:R64-1-1:V:65385:66797:-1 gene:YEL047C transcript:YEL047C description:Soluble fumarate reductase, required with isoenzyme Osm1p for anaerobic growth\x3b may interact with ribosomes, based on co-purification experiments\x3b aut	1	23	23	23	18	21	22	22	21	20	18	21	18	21	22	22	21	20	18	21	18	21	22	22	21	20	18	21	52.1	52.1	52.1	50.843	470	470	0	323.31	By MS/MS	By MS/MS	By MS/MS	By MS/MS	By MS/MS	By MS/MS	By MS/MS	By MS/MS
YEL050C	YEL050C	9	9	9	>YEL050C pep:known chromosome:R64-1-1:V:59670:60851:-1 gene:YEL050C transcript:YEL050C description:Mitochondrial ribosomal protein of the large subunit, has similarity to E. coli L2 ribosomal protein\x3b fat21 mutant allele causes inability to utilize ole	1	9	9	9	7	9	8	8	4	5	8	7	7	9	8	8	4	5	8	7	7	9	8	8	4	5	8	7	26.7	26.7	26.7	43.785	393	393	0	22.997	By MS/MS	By MS/MS	By MS/MS	By MS/MS	By MS/MS	By MS/MS	By MS/MS	By MS/MS
YEL051W	YEL051W	10	10	10	>YEL051W pep:known chromosome:R64-1-1:V:58378:59148:1 gene:YEL051W transcript:YEL051W description:Subunit D of the eight-subunit V1 peripheral membrane domain of the vacuolar H+-ATPase (V-ATPase), an electrogenic proton pump found throughout the endomembr	1	10	10	10	8	9	9	9	7	8	7	7	8	9	9	9	7	8	7	7	8	9	9	9	7	8	7	7	47.7	47.7	47.7	29.194	256	256	0	172.47	By MS/MS	By MS/MS	By MS/MS	By MS/MS	By MS/MS	By MS/MS	By MS/MS	By MS/MS
YEL052W	YEL052W	10	10	10	>YEL052W pep:known chromosome:R64-1-1:V:56571:58100:1 gene:YEL052W transcript:YEL052W description:Conserved protein that may act as a chaperone in the degradation of misfolded or unassembled cytochrome c oxidase subunits\x3b localized to matrix face of th	1	10	10	10	7	8	8	8	9	6	7	6	7	8	8	8	9	6	7	6	7	8	8	8	9	6	7	6	19.3	19.3	19.3	58.264	509	509	0	29.955	By MS/MS	By MS/MS	By MS/MS	By MS/MS	By MS/MS	By MS/MS	By MS/MS	By MS/MS
YEL053C	YEL053C	6	6	6	>YEL053C pep:known chromosome:R64-1-1:V:53901:56102:-1 gene:YEL053C transcript:YEL053C description:Non-catalytic subunit of N-terminal acetyltransferase of the NatC type, required for replication of dsRNA virus\x3b expression is glucose-repressible	1	6	6	6	5	4	5	5	2	4	5	5	5	4	5	5	2	4	5	5	5	4	5	5	2	4	5	5	6.5	6.5	6.5	84.301	733	733	0	6.9927	By MS/MS	By MS/MS	By matching	By MS/MS	By matching	By MS/MS	By MS/MS	By MS/MS
YEL055C	YEL055C	23	23	23	>YEL055C pep:known chromosome:R64-1-1:V:48471:51539:-1 gene:YEL055C transcript:YEL055C description:DNA Polymerase phi\x3b has sequence similarity to the human MybBP1A and weak sequence similarity to B-type DNA polymerases, not required for chromosomal DNA	1	23	23	23	17	15	20	18	17	19	18	17	17	15	20	18	17	19	18	17	17	15	20	18	17	19	18	17	22.6	22.6	22.6	115.89	1022	1022	0	165.64	By MS/MS	By MS/MS	By MS/MS	By MS/MS	By MS/MS	By MS/MS	By MS/MS	By MS/MS
YEL056W	YEL056W	4	4	4	>YEL056W pep:known chromosome:R64-1-1:V:47168:48373:1 gene:YEL056W transcript:YEL056W description:Subunit of the Hat1p-Hat2p histone acetyltransferase complex\x3b required for high affinity binding of the complex to free histone H4, thereby enhancing Hat1	1	4	4	4	4	4	4	4	4	3	4	3	4	4	4	4	4	3	4	3	4	4	4	4	4	3	4	3	10.5	10.5	10.5	45.06	401	401	0	7.6737	By MS/MS	By MS/MS	By MS/MS	By MS/MS	By MS/MS	By MS/MS	By MS/MS	By MS/MS
YEL058W	YEL058W	19	19	19	>YEL058W pep:known chromosome:R64-1-1:V:43252:44925:1 gene:YEL058W transcript:YEL058W description:Essential N-acetylglucosamine-phosphate mutase\x3b converts GlcNAc-6-P to GlcNAc-1-P, which is a precursor for the biosynthesis of chitin and for the formati	1	19	19	19	16	17	16	17	16	14	17	14	16	17	16	17	16	14	17	14	16	17	16	17	16	14	17	14	33	33	33	62.066	557	557	0	175.35	By MS/MS	By MS/MS	By MS/MS	By MS/MS	By MS/MS	By MS/MS	By MS/MS	By MS/MS
YEL060C	YEL060C	13	13	13	>YEL060C pep:known chromosome:R64-1-1:V:40046:41953:-1 gene:YEL060C transcript:YEL060C description:Vacuolar proteinase B (yscB), a serine protease of the subtilisin family\x3b involved in protein degradation in the vacuole and required for full protein de	1	13	13	13	11	10	11	11	10	11	11	13	11	10	11	11	10	11	11	13	11	10	11	11	10	11	11	13	18.7	18.7	18.7	69.621	635	635	0	130.09	By MS/MS	By MS/MS	By MS/MS	By MS/MS	By MS/MS	By MS/MS	By MS/MS	By MS/MS
YEL062W	YEL062W	3	3	3	>YEL062W pep:known chromosome:R64-1-1:V:34407:36254:1 gene:YEL062W transcript:YEL062W description:Subunit of SEA (Seh1-associated), Npr2/3, and Iml1p complexes\x3b Npr2/3 complex mediates downregulation of TORC1 activity upon amino acid limitation\x3b SEA	1	3	3	3	1	2	2	3	1	1	0	2	1	2	2	3	1	1	0	2	1	2	2	3	1	1	0	2	5.2	5.2	5.2	69.858	615	615	0	4.4702	By MS/MS	By MS/MS	By MS/MS	By MS/MS	By matching	By matching	By matching	By MS/MS
YEL066W	YEL066W	5	5	5	>YEL066W pep:known chromosome:R64-1-1:V:26667:27206:1 gene:YEL066W transcript:YEL066W description:D-Amino acid N-acetyltransferase, catalyzes N-acetylation of D-amino acids through ordered bi-bi mechanism in which acetyl-CoA is first substrate bound and C	1	5	5	5	3	3	3	3	2	4	2	2	3	3	3	3	2	4	2	2	3	3	3	3	2	4	2	2	20.7	20.7	20.7	20.698	179	179	0	6.8179	By MS/MS	By MS/MS	By MS/MS	By MS/MS	By MS/MS	By MS/MS	By MS/MS	By MS/MS
YEL071W	YEL071W	29	29	28	>YEL071W pep:known chromosome:R64-1-1:V:16355:17845:1 gene:YEL071W transcript:YEL071W description:D-lactate dehydrogenase, part of the retrograde regulon which consists of genes whose expression is stimulated by damage to mitochondria and reduced in cells	1	29	29	28	25	25	28	26	24	23	24	23	25	25	28	26	24	23	24	23	25	25	27	26	23	22	24	22	69.2	69.2	67.3	55.224	496	496	0	323.31	By MS/MS	By MS/MS	By MS/MS	By MS/MS	By MS/MS	By MS/MS	By MS/MS	By MS/MS
YER001W	YER001W	18	18	18	>YER001W pep:known chromosome:R64-1-1:V:153520:155808:1 gene:YER001W transcript:YER001W description:Alpha-1,3-mannosyltransferase, integral membrane glycoprotein of the Golgi complex, required for addition of alpha1,3-mannose linkages to N-linked and O-li	1	18	18	18	11	12	12	11	12	14	15	13	11	12	12	11	12	14	15	13	11	12	12	11	12	14	15	13	21.1	21.1	21.1	88.528	762	762	0	77.275	By MS/MS	By MS/MS	By MS/MS	By MS/MS	By MS/MS	By MS/MS	By MS/MS	By MS/MS
YER002W	YER002W	8	8	8	>YER002W pep:known chromosome:R64-1-1:V:156803:157498:1 gene:YER002W transcript:YER002W description:Constituent of 66S pre-ribosomal particles, involved in 60S ribosomal subunit biogenesis	1	8	8	8	7	7	8	7	8	8	6	6	7	7	8	7	8	8	6	6	7	7	8	7	8	8	6	6	25.5	25.5	25.5	26.901	231	231	0	137.16	By MS/MS	By MS/MS	By MS/MS	By MS/MS	By MS/MS	By MS/MS	By MS/MS	By MS/MS
YER003C	YER003C	19	19	19	>YER003C pep:known chromosome:R64-1-1:V:157736:159118:-1 gene:YER003C transcript:YER003C description:Mannose-6-phosphate isomerase, catalyzes the interconversion of fructose-6-P and mannose-6-P\x3b required for early steps in protein mannosylation	1	19	19	19	19	17	16	17	16	16	16	17	19	17	16	17	16	16	16	17	19	17	16	17	16	16	16	17	50.1	50.1	50.1	48.188	429	429	0	323.31	By MS/MS	By MS/MS	By MS/MS	By MS/MS	By MS/MS	By MS/MS	By MS/MS	By MS/MS
YER004W	YER004W	10	10	10	>YER004W pep:known chromosome:R64-1-1:V:159580:160275:1 gene:YER004W transcript:YER004W description:Protein of unknown function, localized to the mitochondrial outer membrane\x3b induced by treatment with 8-methoxypsoralen and UVA irradiation	1	10	10	10	7	9	10	10	9	10	9	10	7	9	10	10	9	10	9	10	7	9	10	10	9	10	9	10	56.7	56.7	56.7	25.086	231	231	0	180.39	By MS/MS	By MS/MS	By MS/MS	By MS/MS	By MS/MS	By MS/MS	By MS/MS	By MS/MS
YER005W	YER005W	5	5	5	>YER005W pep:known chromosome:R64-1-1:V:160550:162442:1 gene:YER005W transcript:YER005W description:Apyrase with wide substrate specificity, helps prevent inhibition of glycosylation by hydrolyzing nucleoside tri- and diphosphates that inhibit glycotransf	1	5	5	5	2	4	4	3	5	5	4	4	2	4	4	3	5	5	4	4	2	4	4	3	5	5	4	4	7.5	7.5	7.5	71.851	630	630	0	5.1494	By MS/MS	By MS/MS	By MS/MS	By MS/MS	By MS/MS	By MS/MS	By MS/MS	By MS/MS
YER006W	YER006W	23	23	23	>YER006W pep:known chromosome:R64-1-1:V:162723:164285:1 gene:YER006W transcript:YER006W description:GTPase that associates with nuclear 60S pre-ribosomes, required for export of 60S ribosomal subunits from the nucleus	1	23	23	23	22	20	17	17	18	20	17	17	22	20	17	17	18	20	17	17	22	20	17	17	18	20	17	17	48.7	48.7	48.7	57.708	520	520	0	323.31	By MS/MS	By MS/MS	By MS/MS	By MS/MS	By MS/MS	By MS/MS	By MS/MS	By MS/MS
YER007C-A	YER007C-A	8	8	8	>YER007C-A pep:known chromosome:R64-1-1:V:166237:166885:-1 gene:YER007C-A transcript:YER007C-A description:Protein of unknown function that associates with ribosomes and has a putative RNA binding domain\x3b interacts with Tma22p\x3b null mutant exhibits	1	8	8	8	8	8	7	6	7	8	8	7	8	8	7	6	7	8	8	7	8	8	7	6	7	8	8	7	49.7	49.7	49.7	20.277	181	181	0	51.469	By MS/MS	By MS/MS	By MS/MS	By MS/MS	By MS/MS	By MS/MS	By MS/MS	By MS/MS
YER008C	YER008C	8	8	8	>YER008C pep:known chromosome:R64-1-1:V:167808:171818:-1 gene:YER008C transcript:YER008C description:Subunit of the exocyst complex (Sec3p, Sec5p, Sec6p, Sec8p, Sec10p, Sec15p, Exo70p, Exo84p) which mediates targeting of post-Golgi vesicles to sites of ac	1	8	8	8	5	6	7	6	6	5	7	5	5	6	7	6	6	5	7	5	5	6	7	6	6	5	7	5	6.6	6.6	6.6	154.69	1336	1336	0	13.288	By MS/MS	By MS/MS	By MS/MS	By MS/MS	By MS/MS	By MS/MS	By MS/MS	By MS/MS
YER009W	YER009W	4	4	4	>YER009W pep:known chromosome:R64-1-1:V:172115:172492:1 gene:YER009W transcript:YER009W description:Nuclear envelope protein, interacts with GDP-bound Gsp1p and with proteins of the nuclear pore to transport Gsp1p into the nucleus where it is an essential	1	4	4	4	3	4	4	4	4	4	4	4	3	4	4	4	4	4	4	4	3	4	4	4	4	4	4	4	43.2	43.2	43.2	14.453	125	125	0	75.727	By MS/MS	By MS/MS	By MS/MS	By MS/MS	By MS/MS	By MS/MS	By MS/MS	By MS/MS
YER010C	YER010C	6	6	6	>YER010C pep:known chromosome:R64-1-1:V:172634:173338:-1 gene:YER010C transcript:YER010C description:Protein of unknown function, forms a ring-shaped homotrimer\x3b has similarity to members of the prokaryotic rraA family\x3b possibly involved in a phosph	1	6	6	6	4	3	4	4	4	4	5	4	4	3	4	4	4	4	5	4	4	3	4	4	4	4	5	4	25.6	25.6	25.6	25.563	234	234	0	13.868	By MS/MS	By MS/MS	By MS/MS	By MS/MS	By MS/MS	By MS/MS	By MS/MS	By MS/MS
YER012W	YER012W	12	12	12	>YER012W pep:known chromosome:R64-1-1:V:177835:178431:1 gene:YER012W transcript:YER012W description:Beta 4 subunit of the 20S proteasome\x3b localizes to the nucleus throughout the cell cycle	1	12	12	12	9	9	7	9	9	11	8	10	9	9	7	9	9	11	8	10	9	9	7	9	9	11	8	10	66.2	66.2	66.2	22.516	198	198	0	113.56	By MS/MS	By MS/MS	By MS/MS	By MS/MS	By MS/MS	By MS/MS	By MS/MS	By MS/MS
YER014W	YER014W	17	17	17	>YER014W pep:known chromosome:R64-1-1:V:182600:184219:1 gene:YER014W transcript:YER014W description:Protoporphyrinogen oxidase, a mitochondrial enzyme that catalyzes the seventh step in the heme biosynthetic pathway, converting protoporphyrinogen IX to pr	1	17	17	17	10	13	14	10	13	15	12	11	10	13	14	10	13	15	12	11	10	13	14	10	13	15	12	11	32.3	32.3	32.3	59.702	539	539	0	33.138	By MS/MS	By MS/MS	By MS/MS	By MS/MS	By MS/MS	By MS/MS	By MS/MS	By MS/MS
YER016W	YER016W	6	6	6	>YER016W pep:known chromosome:R64-1-1:V:188277:189311:1 gene:YER016W transcript:YER016W description:Microtubule-binding protein that together with Kar9p makes up the cortical microtubule capture site and delays the exit from mitosis when the spindle is or	1	6	6	6	2	5	5	3	5	4	4	3	2	5	5	3	5	4	4	3	2	5	5	3	5	4	4	3	22.1	22.1	22.1	38.361	344	344	0	52.627	By MS/MS	By MS/MS	By MS/MS	By MS/MS	By MS/MS	By MS/MS	By MS/MS	By MS/MS
YER017C	YER017C	12	10	10	>YER017C pep:known chromosome:R64-1-1:V:189503:191788:-1 gene:YER017C transcript:YER017C description:Component, with Yta12p, of the mitochondrial inner membrane m-AAA protease that mediates degradation of misfolded or unassembled proteins and is also requ	1	12	10	10	9	6	7	10	7	7	8	8	7	4	5	8	5	5	6	6	7	4	5	8	5	5	6	6	14.5	12	12	84.543	761	761	0	18.596	By MS/MS	By MS/MS	By MS/MS	By MS/MS	By MS/MS	By MS/MS	By MS/MS	By MS/MS
YER019C-A	YER019C-A	2	2	2	>YER019C-A pep:known chromosome:R64-1-1:V:194273:194539:-1 gene:YER019C-A transcript:YER019C-A description:Ssh1p-Sss1p-Sbh2p complex component, involved in protein translocation into the endoplasmic reticulum\x3b homologous to Sbh1p	1	2	2	2	2	2	1	1	1	1	1	2	2	2	1	1	1	1	1	2	2	2	1	1	1	1	1	2	26.1	26.1	26.1	9.606	88	88	0	4.1086	By MS/MS	By MS/MS	By MS/MS	By MS/MS	By MS/MS	By MS/MS	By MS/MS	By MS/MS
YER019W	YER019W	4	4	4	>YER019W pep:known chromosome:R64-1-1:V:192797:194230:1 gene:YER019W transcript:YER019W description:Mitochondrial membrane localized inositol phosphosphingolipid phospholipase C, hydrolyzes complex sphingolipids to produce ceramide\x3b activated by phosph	1	4	4	4	4	3	4	4	2	3	3	3	4	3	4	4	2	3	3	3	4	3	4	4	2	3	3	3	11.3	11.3	11.3	53.94	477	477	0	42.891	By MS/MS	By MS/MS	By MS/MS	By MS/MS	By MS/MS	By MS/MS	By MS/MS	By MS/MS
YER020W	YER020W	5	5	5	>YER020W pep:known chromosome:R64-1-1:V:195168:196517:1 gene:YER020W transcript:YER020W description:Nucleotide binding alpha subunit of the heterotrimeric G protein that interacts with the receptor Gpr1p, has signaling role in response to nutrients\x3b gr	1	5	5	5	5	3	4	3	4	4	3	3	5	3	4	3	4	4	3	3	5	3	4	3	4	4	3	3	12.7	12.7	12.7	50.447	449	449	0	18.405	By MS/MS	By MS/MS	By MS/MS	By MS/MS	By MS/MS	By MS/MS	By MS/MS	By MS/MS
YER021W	YER021W	21	21	21	>YER021W pep:known chromosome:R64-1-1:V:196948:198519:1 gene:YER021W transcript:YER021W description:Essential, non-ATPase regulatory subunit of the 26S proteasome lid, similar to the p58 subunit of the human 26S proteasome\x3b temperature-sensitive allele	1	21	21	21	17	15	17	19	13	11	17	15	17	15	17	19	13	11	17	15	17	15	17	19	13	11	17	15	36.7	36.7	36.7	60.392	523	523	0	111.1	By MS/MS	By MS/MS	By MS/MS	By MS/MS	By MS/MS	By MS/MS	By MS/MS	By MS/MS
YER022W	YER022W	3	3	3	>YER022W pep:known chromosome:R64-1-1:V:198812:200875:1 gene:YER022W transcript:YER022W description:Subunit of the RNA polymerase II mediator complex\x3b associates with core polymerase subunits to form the RNA polymerase II holoenzyme\x3b essential for t	1	3	3	3	1	1	3	1	1	3	2	1	1	1	3	1	1	3	2	1	1	1	3	1	1	3	2	1	3.8	3.8	3.8	78.475	687	687	0.0055695	1.8485	By MS/MS	By MS/MS	By MS/MS	By matching	By matching	By MS/MS	By MS/MS	By matching
YER023W	YER023W	12	12	12	>YER023W pep:known chromosome:R64-1-1:V:201076:201936:1 gene:YER023W transcript:YER023W description:Delta 1-pyrroline-5-carboxylate reductase, catalyzes the last step in proline biosynthesis	1	12	12	12	10	12	11	10	11	12	11	10	10	12	11	10	11	12	11	10	10	12	11	10	11	12	11	10	53.5	53.5	53.5	30.131	286	286	0	188.99	By MS/MS	By MS/MS	By MS/MS	By MS/MS	By MS/MS	By MS/MS	By MS/MS	By MS/MS
YER025W	YER025W	25	25	25	>YER025W pep:known chromosome:R64-1-1:V:205251:206834:1 gene:YER025W transcript:YER025W description:Gamma subunit of the translation initiation factor eIF2, involved in the identification of the start codon\x3b binds GTP when forming the ternary complex w	1	25	25	25	22	20	22	22	18	22	18	19	22	20	22	22	18	22	18	19	22	20	22	22	18	22	18	19	52.9	52.9	52.9	57.865	527	527	0	323.31	By MS/MS	By MS/MS	By MS/MS	By MS/MS	By MS/MS	By MS/MS	By MS/MS	By MS/MS
YER026C	YER026C	5	5	5	>YER026C pep:known chromosome:R64-1-1:V:207644:208474:-1 gene:YER026C transcript:YER026C description:Phosphatidylserine synthase, functions in phospholipid biosynthesis\x3b catalyzes the reaction CDP-diaclyglycerol + L-serine \x3d CMP + L-1-phosphatidylse	1	5	5	5	5	4	5	5	4	4	5	3	5	4	5	5	4	4	5	3	5	4	5	5	4	4	5	3	21.4	21.4	21.4	30.804	276	276	0	39.369	By MS/MS	By MS/MS	By MS/MS	By MS/MS	By MS/MS	By MS/MS	By MS/MS	By MS/MS
YER027C	YER027C	4	4	4	>YER027C pep:known chromosome:R64-1-1:V:208979:210232:-1 gene:YER027C transcript:YER027C description:One of three possible beta-subunits of the Snf1 kinase complex, allows nuclear localization of the Snf1 kinase complex in the presence of a nonfermentable	1	4	4	4	3	2	2	3	2	3	2	3	3	2	2	3	2	3	2	3	3	2	2	3	2	3	2	3	12.7	12.7	12.7	46.648	417	417	0	23.959	By MS/MS	By MS/MS	By MS/MS	By MS/MS	By MS/MS	By MS/MS	By MS/MS	By MS/MS
YER029C	YER029C	6	6	6	>YER029C pep:known chromosome:R64-1-1:V:212587:213177:-1 gene:YER029C transcript:YER029C description:Core Sm protein Sm B\x3b part of heteroheptameric complex (with Smd1p, Smd2p, Smd3p, Sme1p, Smx3p, and Smx2p) that is part of the spliceosomal U1, U2, U4,	1	6	6	6	5	6	6	6	6	5	6	6	5	6	6	6	6	5	6	6	5	6	6	6	6	5	6	6	32.1	32.1	32.1	22.379	196	196	0	14.956	By MS/MS	By MS/MS	By MS/MS	By MS/MS	By MS/MS	By MS/MS	By MS/MS	By MS/MS
YER031C	YER031C	11	11	4	>YER031C pep:known chromosome:R64-1-1:V:214076:214747:-1 gene:YER031C transcript:YER031C description:Rab family GTPase, very similar to Ypt32p\x3b involved in the exocytic pathway\x3b mediates intra-Golgi traffic or the budding of post-Golgi vesicles from	1	11	11	4	10	9	9	10	9	9	7	9	10	9	9	10	9	9	7	9	3	3	3	4	4	3	2	3	52.5	52.5	18.8	24.469	223	223	0	55.026	By MS/MS	By MS/MS	By MS/MS	By MS/MS	By MS/MS	By MS/MS	By MS/MS	By MS/MS
YER036C	YER036C	28	28	28	>YER036C pep:known chromosome:R64-1-1:V:223367:225199:-1 gene:YER036C transcript:YER036C description:ATPase of the ATP-binding cassette (ABC) family involved in 40S and 60S ribosome biogenesis, has similarity to Gcn20p\x3b shuttles from nucleus to cytopla	1	28	28	28	26	26	28	27	24	25	23	24	26	26	28	27	24	25	23	24	26	26	28	27	24	25	23	24	50.7	50.7	50.7	68.376	610	610	0	323.31	By MS/MS	By MS/MS	By MS/MS	By MS/MS	By MS/MS	By MS/MS	By MS/MS	By MS/MS
YER037W	YER037W	7	7	7	>YER037W pep:known chromosome:R64-1-1:V:225889:226854:1 gene:YER037W transcript:YER037W description:Lysophosphatidic acid (LPA) phosphatase involved in LPA hydrolysis in response to phosphate starvation\x3b phosphatase activity is soluble and Mg2+ depende	1	7	7	7	6	7	6	5	6	7	6	6	6	7	6	5	6	7	6	6	6	7	6	5	6	7	6	6	18.4	18.4	18.4	37.718	321	321	0	84.547	By MS/MS	By MS/MS	By MS/MS	By MS/MS	By MS/MS	By MS/MS	By MS/MS	By MS/MS
YER038C	YER038C	2	2	2	>YER038C pep:known chromosome:R64-1-1:V:226858:228252:-1 gene:YER038C transcript:YER038C description:Subunit of the SMC5-SMC6 complex\x3b this complex is involved in removal of X-shaped DNA structures that arise between sister chromatids during DNA replic	1	2	2	2	1	1	2	2	2	1	2	2	1	1	2	2	2	1	2	2	1	1	2	2	2	1	2	2	4.7	4.7	4.7	53.771	464	464	0	4.3578	By matching	By MS/MS	By MS/MS	By MS/MS	By MS/MS	By MS/MS	By MS/MS	By MS/MS
YER042W	YER042W	9	9	9	>YER042W pep:known chromosome:R64-1-1:V:234937:235491:1 gene:YER042W transcript:YER042W description:Methionine-S-sulfoxide reductase, involved in the response to oxidative stress\x3b protects iron-sulfur clusters from oxidative inactivation along with MXR	1	9	9	9	8	6	7	6	6	7	4	7	8	6	7	6	6	7	4	7	8	6	7	6	6	7	4	7	42.9	42.9	42.9	21.141	184	184	0	20.7	By MS/MS	By MS/MS	By MS/MS	By MS/MS	By MS/MS	By MS/MS	By MS/MS	By MS/MS
YER043C	YER043C	29	29	29	>YER043C pep:known chromosome:R64-1-1:V:235770:237119:-1 gene:YER043C transcript:YER043C description:S-adenosyl-L-homocysteine hydrolase, catabolizes S-adenosyl-L-homocysteine which is formed after donation of the activated methyl group of S-adenosyl-L-me	1	29	29	29	29	29	29	29	29	27	28	27	29	29	29	29	29	27	28	27	29	29	29	29	29	27	28	27	58.8	58.8	58.8	49.125	449	449	0	323.31	By MS/MS	By MS/MS	By MS/MS	By MS/MS	By MS/MS	By MS/MS	By MS/MS	By MS/MS
YER044C	YER044C	4	4	4	>YER044C pep:known chromosome:R64-1-1:V:237570:238016:-1 gene:YER044C transcript:YER044C description:Endoplasmic reticulum membrane protein, may facilitate protein-protein interactions between the Erg26p dehydrogenase and the Erg27p 3-ketoreductase and/or	1	4	4	4	3	3	3	4	2	3	2	3	3	3	3	4	2	3	2	3	3	3	3	4	2	3	2	3	33.1	33.1	33.1	17.135	148	148	0	23.254	By MS/MS	By MS/MS	By MS/MS	By MS/MS	By MS/MS	By MS/MS	By MS/MS	By MS/MS
YER046W	YER046W	2	2	2	>YER046W pep:known chromosome:R64-1-1:V:243180:243611:1 gene:YER046W transcript:YER046W description:Meiosis-specific protein of unknown function, required for spore wall formation during sporulation\x3b dispensible for both nuclear divisions during meiosi	1	2	2	2	0	1	1	1	1	2	2	2	0	1	1	1	1	2	2	2	0	1	1	1	1	2	2	2	18.2	18.2	18.2	16.598	143	143	0	5.3002	By matching	By MS/MS	By MS/MS	By MS/MS	By MS/MS	By MS/MS	By MS/MS	By MS/MS
YER047C	YER047C	5	5	4	>YER047C pep:known chromosome:R64-1-1:V:243810:246503:-1 gene:YER047C transcript:YER047C description:Putative ATPase of the AAA family, interacts with the Sin1p transcriptional repressor in the two-hybrid system	1	5	5	4	4	3	5	3	4	4	4	4	4	3	5	3	4	4	4	4	3	2	4	2	3	3	3	3	6.4	6.4	5	100.33	897	897	0	16.35	By MS/MS	By MS/MS	By MS/MS	By MS/MS	By MS/MS	By MS/MS	By MS/MS	By MS/MS
YER048C	YER048C	12	12	12	>YER048C pep:known chromosome:R64-1-1:V:246982:248157:-1 gene:YER048C transcript:YER048C description:Nuclear type II J heat shock protein of the E. coli dnaJ family, contains a leucine zipper-like motif, binds to non-native substrates for presentation to	1	12	12	12	10	10	12	10	12	10	8	10	10	10	12	10	12	10	8	10	10	10	12	10	12	10	8	10	31.7	31.7	31.7	44.854	391	391	0	58.347	By MS/MS	By MS/MS	By MS/MS	By MS/MS	By MS/MS	By MS/MS	By MS/MS	By MS/MS
YER048W-A	YER048W-A	8	8	8	>YER048W-A pep:known chromosome:R64-1-1:V:250718:251002:1 gene:YER048W-A transcript:YER048W-A description:Cysteine desulfurase (Nfs1p) activator\x3b essential for the formation of the persulfide intermediate at the desulfurase active site during pyridoxal	1	8	8	8	8	8	7	6	7	8	7	8	8	8	7	6	7	8	7	8	8	8	7	6	7	8	7	8	67	67	67	11.266	94	94	0	50.352	By MS/MS	By MS/MS	By MS/MS	By MS/MS	By MS/MS	By MS/MS	By MS/MS	By MS/MS
YER049W	YER049W	22	22	22	>YER049W pep:known chromosome:R64-1-1:V:251728:253662:1 gene:YER049W transcript:YER049W description:Poly(rA)-binding protein involved in translation termination efficiency, mRNA poly(A) tail length and mRNA stability\x3b interacts with Sup45p (eRF1), Sup3	1	22	22	22	17	19	19	20	14	17	15	15	17	19	19	20	14	17	15	15	17	19	19	20	14	17	15	15	42.7	42.7	42.7	74.041	644	644	0	144.69	By MS/MS	By MS/MS	By MS/MS	By MS/MS	By MS/MS	By MS/MS	By MS/MS	By MS/MS
YER050C	YER050C	3	3	3	>YER050C pep:known chromosome:R64-1-1:V:253971:254387:-1 gene:YER050C transcript:YER050C description:Mitochondrial ribosomal protein of the small subunit, has similarity to E. coli S18 ribosomal protein	1	3	3	3	3	3	3	3	3	3	3	3	3	3	3	3	3	3	3	3	3	3	3	3	3	3	3	3	18.8	18.8	18.8	15.835	138	138	0	40.272	By MS/MS	By MS/MS	By MS/MS	By MS/MS	By MS/MS	By MS/MS	By MS/MS	By MS/MS
YER052C	YER052C	22	22	22	>YER052C pep:known chromosome:R64-1-1:V:256375:257958:-1 gene:YER052C transcript:YER052C description:Aspartate kinase (L-aspartate 4-P-transferase)\x3b cytoplasmic enzyme that catalyzes the first step in the common pathway for methionine and threonine bio	1	22	22	22	20	19	22	20	20	16	19	19	20	19	22	20	20	16	19	19	20	19	22	20	20	16	19	19	35.1	35.1	35.1	58.109	527	527	0	127.99	By MS/MS	By MS/MS	By MS/MS	By MS/MS	By MS/MS	By MS/MS	By MS/MS	By MS/MS
YER053C	YER053C	8	8	8	>YER053C pep:known chromosome:R64-1-1:V:258737:259639:-1 gene:YER053C transcript:YER053C description:Mitochondrial phosphate carrier, imports inorganic phosphate into mitochondria\x3b functionally redundant with Mir1p but less abundant than Mir1p under no	1	8	8	8	5	4	6	8	4	4	8	7	5	4	6	8	4	4	8	7	5	4	6	8	4	4	8	7	25.3	25.3	25.3	33.528	300	300	0	27.225	By MS/MS	By MS/MS	By MS/MS	By MS/MS	By MS/MS	By MS/MS	By MS/MS	By MS/MS
YER055C	YER055C	17	17	17	>YER055C pep:known chromosome:R64-1-1:V:264892:265785:-1 gene:YER055C transcript:YER055C description:ATP phosphoribosyltransferase, a hexameric enzyme, catalyzes the first step in histidine biosynthesis\x3b mutations cause histidine auxotrophy and sensiti	1	17	17	17	15	17	16	15	15	15	15	11	15	17	16	15	15	15	15	11	15	17	16	15	15	15	15	11	51.9	51.9	51.9	32.266	297	297	0	96.407	By MS/MS	By MS/MS	By MS/MS	By MS/MS	By MS/MS	By MS/MS	By MS/MS	By MS/MS
YIL052C;YER056C-A	YIL052C;YER056C-A	10;10	10;10	10;10	>YIL052C pep:known chromosome:R64-1-1:IX:256226:257063:-1 gene:YIL052C transcript:YIL052C description:Protein component of the large (60S) ribosomal subunit, nearly identical to Rpl34Ap and has similarity to rat L34 ribosomal protein;>YER056C-A pep:known	2	10	10	10	8	8	8	9	7	8	7	8	8	8	8	9	7	8	7	8	8	8	8	9	7	8	7	8	55.4	55.4	55.4	13.641	121	121;121	0	151.65	By MS/MS	By MS/MS	By MS/MS	By MS/MS	By MS/MS	By MS/MS	By MS/MS	By MS/MS
YER057C	YER057C	7	7	7	>YER057C pep:known chromosome:R64-1-1:V:270737:271126:-1 gene:YER057C transcript:YER057C description:Member of the p14.5 protein family with similarity to Mmf1p, functionally complements Mmf1p function when targeted to mitochondria\x3b heat shock inducibl	1	7	7	7	7	7	7	7	7	7	7	7	7	7	7	7	7	7	7	7	7	7	7	7	7	7	7	7	78.3	78.3	78.3	13.906	129	129	0	323.31	By MS/MS	By MS/MS	By MS/MS	By MS/MS	By MS/MS	By MS/MS	By MS/MS	By MS/MS
YER059W;YIL050W	YER059W	5;1	5;1	5;1	>YER059W pep:known chromosome:R64-1-1:V:272624:273886:1 gene:YER059W transcript:YER059W description:Pho85p cyclin of the Pho80p subfamily\x3b forms the major Glc8p kinase together with Pcl7p and Pho85p\x3b involved in the control of glycogen storage by Ph	2	5	5	5	2	3	3	3	3	1	5	3	2	3	3	3	3	1	5	3	2	3	3	3	3	1	5	3	12.1	12.1	12.1	47.006	420	420;285	0	10.784	By MS/MS	By MS/MS	By MS/MS	By MS/MS	By MS/MS	By MS/MS	By MS/MS	By MS/MS
YER061C	YER061C	5	5	5	>YER061C pep:known chromosome:R64-1-1:V:278298:279626:-1 gene:YER061C transcript:YER061C description:Mitochondrial beta-keto-acyl synthase with possible role in fatty acid synthesis\x3b required for mitochondrial respiration	1	5	5	5	2	3	2	2	4	2	4	4	2	3	2	2	4	2	4	4	2	3	2	2	4	2	4	4	13.6	13.6	13.6	47.555	442	442	0	9.7305	By MS/MS	By MS/MS	By MS/MS	By MS/MS	By MS/MS	By MS/MS	By MS/MS	By MS/MS
YER062C	YER062C	17	9	9	>YER062C pep:known chromosome:R64-1-1:V:279930:280682:-1 gene:YER062C transcript:YER062C description:One of two redundant DL-glycerol-3-phosphatases (RHR2/GPP1 encodes the other) involved in glycerol biosynthesis\x3b induced in response to hyperosmotic st	1	17	9	9	15	13	15	15	15	14	15	15	8	6	8	8	8	7	8	8	8	6	8	8	8	7	8	8	61.6	39.2	39.2	27.813	250	250	0	58.114	By MS/MS	By MS/MS	By MS/MS	By MS/MS	By MS/MS	By MS/MS	By MS/MS	By MS/MS
YER063W	YER063W	5	5	5	>YER063W pep:known chromosome:R64-1-1:V:281710:282366:1 gene:YER063W transcript:YER063W description:Conserved nuclear RNA-binding protein\x3b specifically binds to transcribed chromatin in a THO- and RNA-dependent manner, genetically interacts with shuttl	1	5	5	5	3	4	4	3	5	5	4	4	3	4	4	3	5	5	4	4	3	4	4	3	5	5	4	4	15.6	15.6	15.6	24.137	218	218	0	7.2178	By MS/MS	By MS/MS	By MS/MS	By MS/MS	By MS/MS	By MS/MS	By MS/MS	By MS/MS
YER064C	YER064C	6	6	6	>YER064C pep:known chromosome:R64-1-1:V:282705:284222:-1 gene:YER064C transcript:YER064C description:Non-essential nuclear protein\x3b null mutation has global effects on transcription	1	6	6	6	2	5	3	1	5	4	5	2	2	5	3	1	5	4	5	2	2	5	3	1	5	4	5	2	11.3	11.3	11.3	56.638	505	505	0	11.25	By matching	By MS/MS	By MS/MS	By MS/MS	By MS/MS	By MS/MS	By MS/MS	By MS/MS
YER068W	YER068W	8	8	8	>YER068W pep:known chromosome:R64-1-1:V:293050:294813:1 gene:YER068W transcript:YER068W description:Subunit of the CCR4-NOT complex, which has roles in transcription regulation, mRNA degradation, and post-transcriptional modifications\x3b with Ubc4p, ubiq	1	8	8	8	8	8	7	7	7	7	7	8	8	8	7	7	7	7	7	8	8	8	7	7	7	7	7	8	16	16	16	65.353	587	587	0	86.733	By MS/MS	By MS/MS	By MS/MS	By MS/MS	By MS/MS	By MS/MS	By MS/MS	By MS/MS
YER069W	YER069W	38	38	38	>YER069W pep:known chromosome:R64-1-1:V:295410:298001:1 gene:YER069W transcript:YER069W description:Protein that is processed in the mitochondrion to yield acetylglutamate kinase and N-acetyl-gamma-glutamyl-phosphate reductase, which catalyze the 2nd and	1	38	38	38	30	27	34	31	30	33	28	30	30	27	34	31	30	33	28	30	30	27	34	31	30	33	28	30	49.6	49.6	49.6	94.868	863	863	0	323.31	By MS/MS	By MS/MS	By MS/MS	By MS/MS	By MS/MS	By MS/MS	By MS/MS	By MS/MS
YER070W	YER070W	26	26	19	>YER070W pep:known chromosome:R64-1-1:V:298950:301616:1 gene:YER070W transcript:YER070W description:Major isoform of the large subunit of ribonucleotide-diphosphate reductase\x3b the RNR complex catalyzes rate-limiting step in dNTP synthesis, regulated by	1	26	26	19	24	23	22	21	17	22	24	18	24	23	22	21	17	22	24	18	18	17	16	16	13	16	18	12	32	32	25	99.56	888	888	0	323.31	By MS/MS	By MS/MS	By MS/MS	By MS/MS	By MS/MS	By MS/MS	By MS/MS	By MS/MS
YER072W	YER072W	3	3	3	>YER072W pep:known chromosome:R64-1-1:V:302806:303195:1 gene:YER072W transcript:YER072W description:Subunit of the vacuolar transporter chaperone (VTC) complex involved in membrane trafficking, vacuolar polyphosphate accumulation, microautophagy and non-a	1	3	3	3	3	3	3	3	2	2	2	2	3	3	3	3	2	2	2	2	3	3	3	3	2	2	2	2	14.7	14.7	14.7	14.371	129	129	0	3.1298	By MS/MS	By MS/MS	By MS/MS	By MS/MS	By matching	By MS/MS	By MS/MS	By MS/MS
YER073W	YER073W	23	21	21	>YER073W pep:known chromosome:R64-1-1:V:304030:305592:1 gene:YER073W transcript:YER073W description:Mitochondrial aldehyde dehydrogenase, involved in regulation or biosynthesis of electron transport chain components and acetate formation\x3b activated by	1	23	21	21	19	21	21	22	19	18	16	16	17	19	19	20	17	16	14	14	17	19	19	20	17	16	14	14	43.7	41.9	41.9	56.692	520	520	0	249.2	By MS/MS	By MS/MS	By MS/MS	By MS/MS	By MS/MS	By MS/MS	By MS/MS	By MS/MS
YIL069C;YER074W	YIL069C;YER074W	20;20	20;20	20;20	>YIL069C pep:known chromosome:R64-1-1:IX:231553:232369:-1 gene:YIL069C transcript:YIL069C description:Protein component of the small (40S) ribosomal subunit\x3b identical to Rps24Ap and has similarity to rat S24 ribosomal protein;>YER074W pep:known chrom	2	20	20	20	18	19	17	15	17	17	17	18	18	19	17	15	17	17	17	18	18	19	17	15	17	17	17	18	77	77	77	15.329	135	135;135	0	188.52	By MS/MS	By MS/MS	By MS/MS	By MS/MS	By MS/MS	By MS/MS	By MS/MS	By MS/MS
YER074W-A	YER074W-A	2	2	2	>YER074W-A pep:known chromosome:R64-1-1:V:307653:308123:1 gene:YER074W-A transcript:YER074W-A description:Integral membrane protein required for ER to Golgi transport\x3b localized to the Golgi, the ER, and COPII vesicles\x3b interacts with Yip1p and Yif1	1	2	2	2	1	1	1	1	1	1	1	2	1	1	1	1	1	1	1	2	1	1	1	1	1	1	1	2	23.5	23.5	23.5	9.4362	85	85	0	20.285	By MS/MS	By MS/MS	By MS/MS	By MS/MS	By MS/MS	By MS/MS	By MS/MS	By MS/MS
YER077C	YER077C	4	4	4	>YER077C pep:known chromosome:R64-1-1:V:314534:316600:-1 gene:YER077C transcript:YER077C description:Putative protein of unknown function\x3b green fluorescent protein (GFP)-fusion protein localizes to the mitochondrion\x3b null mutation results in a decr	1	4	4	4	2	3	4	3	2	3	3	2	2	3	4	3	2	3	3	2	2	3	4	3	2	3	3	2	7.4	7.4	7.4	79.547	688	688	0	43.449	By MS/MS	By MS/MS	By MS/MS	By MS/MS	By MS/MS	By MS/MS	By MS/MS	By MS/MS
YER078C	YER078C	9	9	9	>YER078C pep:known chromosome:R64-1-1:V:316807:318342:-1 gene:YER078C transcript:YER078C description:Mitochondrial aminopeptidase\x3b cleaves the N termini of at least 38 imported proteins after cleavage by the mitochondrial processing peptidase (MPP), th	1	9	9	9	7	7	5	6	5	5	6	7	7	7	5	6	5	5	6	7	7	7	5	6	5	5	6	7	21.9	21.9	21.9	57.989	511	511	0	27.281	By MS/MS	By MS/MS	By MS/MS	By MS/MS	By MS/MS	By MS/MS	By MS/MS	By MS/MS
YER080W	YER080W	23	23	23	>YER080W pep:known chromosome:R64-1-1:V:319963:321846:1 gene:YER080W transcript:YER080W description:Putative protein of unknown function\x3b the authentic, non-tagged protein is detected in highly purified mitochondria in high-throughput studies\x3b null	1	23	23	23	19	19	20	21	18	20	16	15	19	19	20	21	18	20	16	15	19	19	20	21	18	20	16	15	39.4	39.4	39.4	72.413	627	627	0	186.23	By MS/MS	By MS/MS	By MS/MS	By MS/MS	By MS/MS	By MS/MS	By MS/MS	By MS/MS
YER081W	YER081W	15	6	6	>YER081W pep:known chromosome:R64-1-1:V:322686:324095:1 gene:YER081W transcript:YER081W description:3-phosphoglycerate dehydrogenase, catalyzes the first step in serine and glycine biosynthesis\x3b isozyme of Ser33p	1	15	6	6	14	13	15	15	13	13	14	14	5	5	6	6	5	5	5	5	5	5	6	6	5	5	5	5	40.5	16.8	16.8	51.193	469	469	0	97.488	By MS/MS	By MS/MS	By MS/MS	By MS/MS	By MS/MS	By MS/MS	By MS/MS	By MS/MS
YER082C;REV__YBR233W-A	YER082C	14;1	14;1	14;1	>YER082C pep:known chromosome:R64-1-1:V:324272:325936:-1 gene:YER082C transcript:YER082C description:Nucleolar protein, component of the small subunit (SSU) processome containing the U3 snoRNA that is involved in processing of pre-18S rRNA	2	14	14	14	10	12	13	11	7	9	10	5	10	12	13	11	7	9	10	5	10	12	13	11	7	9	10	5	31.2	31.2	31.2	62.316	554	554;94	0	142.58	By MS/MS	By MS/MS	By MS/MS	By MS/MS	By MS/MS	By MS/MS	By MS/MS	By MS/MS
YER083C	YER083C	4	4	4	>YER083C pep:known chromosome:R64-1-1:V:326174:327031:-1 gene:YER083C transcript:YER083C description:Subunit of the GET complex\x3b involved in insertion of proteins into the ER membrane\x3b required for the retrieval of HDEL proteins from the Golgi to th	1	4	4	4	4	2	4	4	3	3	4	4	4	2	4	4	3	3	4	4	4	2	4	4	3	3	4	4	20	20	20	31.493	285	285	0	54.395	By MS/MS	By MS/MS	By MS/MS	By MS/MS	By MS/MS	By MS/MS	By MS/MS	By MS/MS
YER086W	YER086W	36	36	36	>YER086W pep:known chromosome:R64-1-1:V:328477:330207:1 gene:YER086W transcript:YER086W description:Threonine deaminase, catalyzes the first step in isoleucine biosynthesis\x3b expression is under general amino acid control\x3b ILV1 locus exhibits highly	1	36	36	36	30	34	35	32	31	33	31	32	30	34	35	32	31	33	31	32	30	34	35	32	31	33	31	32	67.4	67.4	67.4	63.83	576	576	0	323.31	By MS/MS	By MS/MS	By MS/MS	By MS/MS	By MS/MS	By MS/MS	By MS/MS	By MS/MS
YER087C-B	YER087C-B	4	4	4	>YER087C-B pep:known chromosome:R64-1-1:V:332582:332830:-1 gene:YER087C-B transcript:YER087C-B description:Beta subunit of the Sec61p ER translocation complex (Sec61p-Sss1p-Sbh1p)\x3b involved in protein translocation into the endoplasmic reticulum\x3b in	1	4	4	4	2	1	3	2	2	2	2	3	2	1	3	2	2	2	2	3	2	1	3	2	2	2	2	3	46.3	46.3	46.3	8.7111	82	82	0	21.339	By MS/MS	By MS/MS	By MS/MS	By MS/MS	By MS/MS	By MS/MS	By MS/MS	By MS/MS
YER087W	YER087W	9	9	9	>YER087W pep:known chromosome:R64-1-1:V:330576:332306:1 gene:YER087W transcript:YER087W description:Protein with similarity to tRNA synthetases\x3b non-tagged protein is detected in purified mitochondria\x3b null mutant is viable and displays elevated fre	1	9	9	9	7	6	7	6	5	5	5	6	7	6	7	6	5	5	5	6	7	6	7	6	5	5	5	6	17	17	17	65.88	576	576	0	22.381	By MS/MS	By MS/MS	By MS/MS	By MS/MS	By MS/MS	By MS/MS	By MS/MS	By MS/MS
YER089C	YER089C	10	10	8	>YER089C pep:known chromosome:R64-1-1:V:335946:337340:-1 gene:YER089C transcript:YER089C description:Type 2C protein phosphatase (PP2C)\x3b dephosphorylates Hog1p to limit maximal osmostress induced kinase activity\x3b dephosphorylates Ire1p to downregula	1	10	10	8	10	9	9	8	8	9	9	6	10	9	9	8	8	9	9	6	8	8	8	6	7	8	7	5	21.8	21.8	17.5	50.388	464	464	0	108.08	By MS/MS	By MS/MS	By MS/MS	By MS/MS	By MS/MS	By MS/MS	By MS/MS	By MS/MS
YER090W	YER090W	26	26	26	>YER090W pep:known chromosome:R64-1-1:V:337949:339472:1 gene:YER090W transcript:YER090W description:Anthranilate synthase, catalyzes the initial step of tryptophan biosynthesis, forms multifunctional hetero-oligomeric anthranilate synthase\x3aindole-3-gly	1	26	26	26	22	21	23	25	22	24	20	22	22	21	23	25	22	24	20	22	22	21	23	25	22	24	20	22	48.9	48.9	48.9	56.767	507	507	0	323.31	By MS/MS	By MS/MS	By MS/MS	By MS/MS	By MS/MS	By MS/MS	By MS/MS	By MS/MS
YER091C	YER091C	56	56	56	>YER091C pep:known chromosome:R64-1-1:V:339864:342167:-1 gene:YER091C transcript:YER091C description:Cobalamin-independent methionine synthase, involved in methionine biosynthesis and regeneration\x3b requires a minimum of two glutamates on the methyltetr	1	56	56	56	49	50	52	51	51	52	51	52	49	50	52	51	51	52	51	52	49	50	52	51	51	52	51	52	73.1	73.1	73.1	85.859	767	767	0	323.31	By MS/MS	By MS/MS	By MS/MS	By MS/MS	By MS/MS	By MS/MS	By MS/MS	By MS/MS
YER094C	YER094C	8	8	8	>YER094C pep:known chromosome:R64-1-1:V:348729:349346:-1 gene:YER094C transcript:YER094C description:Beta 3 subunit of the 20S proteasome involved in ubiquitin-dependent catabolism\x3b human homolog is subunit C10	1	8	8	8	8	8	7	7	8	7	8	7	8	8	7	7	8	7	8	7	8	8	7	7	8	7	8	7	49.3	49.3	49.3	22.605	205	205	0	282.3	By MS/MS	By MS/MS	By MS/MS	By MS/MS	By MS/MS	By MS/MS	By MS/MS	By MS/MS
YER095W	YER095W	9	9	9	>YER095W pep:known chromosome:R64-1-1:V:349980:351182:1 gene:YER095W transcript:YER095W description:Strand exchange protein, forms a helical filament with DNA that searches for homology\x3b involved in the recombinational repair of double-strand breaks in	1	9	9	9	8	7	6	8	8	6	5	6	8	7	6	8	8	6	5	6	8	7	6	8	8	6	5	6	29.5	29.5	29.5	42.963	400	400	0	51.717	By MS/MS	By MS/MS	By MS/MS	By MS/MS	By MS/MS	By MS/MS	By MS/MS	By MS/MS
YER099C	YER099C	10	7	7	>YER099C pep:known chromosome:R64-1-1:V:358105:359061:-1 gene:YER099C transcript:YER099C description:5-phospho-ribosyl-1(alpha)-pyrophosphate synthetase, synthesizes PRPP, which is required for nucleotide, histidine, and tryptophan biosynthesis\x3b one of	1	10	7	7	9	9	10	9	9	9	10	10	6	6	7	6	6	6	7	7	6	6	7	6	6	6	7	7	30.5	20.1	20.1	34.765	318	318	0	39.384	By MS/MS	By MS/MS	By MS/MS	By MS/MS	By MS/MS	By MS/MS	By MS/MS	By MS/MS
YER100W	YER100W	4	4	4	>YER100W pep:known chromosome:R64-1-1:V:359562:360314:1 gene:YER100W transcript:YER100W description:Ubiquitin-conjugating enzyme involved in ER-associated protein degradation\x3b located at the cytosolic side of the ER membrane\x3b tail region contains a	1	4	4	4	4	3	3	3	3	3	3	3	4	3	3	3	3	3	3	3	4	3	3	3	3	3	3	3	25.6	25.6	25.6	28.383	250	250	0	64.439	By MS/MS	By MS/MS	By MS/MS	By MS/MS	By MS/MS	By MS/MS	By MS/MS	By MS/MS
YER101C	YER101C	7	6	6	>YER101C pep:known chromosome:R64-1-1:V:360502:361794:-1 gene:YER101C transcript:YER101C description:Protein that may have a role in targeting of plasma membrane	1	7	6	6	4	3	4	7	3	2	4	3	3	2	3	6	2	1	3	2	3	2	3	6	2	1	3	2	20.2	17.9	17.9	48.37	430	430	0	12.66	By MS/MS	By MS/MS	By MS/MS	By MS/MS	By MS/MS	By MS/MS	By MS/MS	By MS/MS
YER103W	YER103W	26	8	5	>YER103W pep:known chromosome:R64-1-1:V:364589:366517:1 gene:YER103W transcript:YER103W description:Heat shock protein that is highly induced upon stress\x3b plays a role in SRP-dependent cotranslational protein-membrane targeting and translocation\x3b me	1	26	8	5	25	21	24	25	20	22	23	23	7	3	6	8	4	5	6	6	4	2	5	5	3	3	5	5	35.5	13.9	7.9	69.65	642	642	0	28.534	By MS/MS	By MS/MS	By MS/MS	By MS/MS	By MS/MS	By MS/MS	By MS/MS	By MS/MS
YER105C	YER105C	13	13	13	>YER105C pep:known chromosome:R64-1-1:V:367838:372013:-1 gene:YER105C transcript:YER105C description:Abundant subunit of the nuclear pore complex (NPC), present on both sides of the NPC\x3b has similarity to Nup170p\x3b essential role, with Nup170p, in NP	1	13	13	13	5	7	8	8	6	6	11	7	5	7	8	8	6	6	11	7	5	7	8	8	6	6	11	7	9.3	9.3	9.3	156.65	1391	1391	0	21.044	By MS/MS	By MS/MS	By MS/MS	By MS/MS	By MS/MS	By MS/MS	By MS/MS	By MS/MS
YER107C	YER107C	5	5	5	>YER107C pep:known chromosome:R64-1-1:V:373448:374545:-1 gene:YER107C transcript:YER107C description:Component of the Nup82 subcomplex of the nuclear pore complex\x3b required for polyadenylated RNA export but not for protein import\x3b homologous to S. p	1	5	5	5	5	3	5	5	3	3	3	3	5	3	5	5	3	3	3	3	5	3	5	5	3	3	3	3	18.9	18.9	18.9	40.522	365	365	0	76.222	By MS/MS	By MS/MS	By MS/MS	By MS/MS	By MS/MS	By MS/MS	By MS/MS	By MS/MS
YER110C	YER110C	40	40	40	>YER110C pep:known chromosome:R64-1-1:V:378762:382103:-1 gene:YER110C transcript:YER110C description:Karyopherin beta, mediates nuclear import of ribosomal proteins prior to assembly into ribosomes and import of histones H3 and H4\x3b localizes to the nuc	1	40	40	40	32	34	35	33	36	35	33	34	32	34	35	33	36	35	33	34	32	34	35	33	36	35	33	34	46	46	46	122.6	1113	1113	0	323.31	By MS/MS	By MS/MS	By MS/MS	By MS/MS	By MS/MS	By MS/MS	By MS/MS	By MS/MS
YER111C	YER111C	6	6	6	>YER111C pep:known chromosome:R64-1-1:V:382595:385876:-1 gene:YER111C transcript:YER111C description:DNA binding component of the SBF complex (Swi4p-Swi6p), a transcriptional activator that in concert with MBF (Mbp1-Swi6p) regulates late G1-specific trans	1	6	6	6	3	3	2	4	3	2	4	2	3	3	2	4	3	2	4	2	3	3	2	4	3	2	4	2	6.4	6.4	6.4	123.8	1093	1093	0	26.153	By MS/MS	By MS/MS	By MS/MS	By MS/MS	By MS/MS	By MS/MS	By MS/MS	By MS/MS
YER112W	YER112W	4	4	4	>YER112W pep:known chromosome:R64-1-1:V:387232:387795:1 gene:YER112W transcript:YER112W description:Lsm (Like Sm) protein\x3b part of heteroheptameric complexes (Lsm2p-7p and either Lsm1p or 8p)\x3a cytoplasmic Lsm1p complex involved in mRNA decay\x3b nuc	1	4	4	4	4	4	4	4	4	4	4	4	4	4	4	4	4	4	4	4	4	4	4	4	4	4	4	4	18.2	18.2	18.2	21.276	187	187	0	9.8866	By MS/MS	By MS/MS	By MS/MS	By MS/MS	By MS/MS	By MS/MS	By MS/MS	By MS/MS
YER114C	YER114C	7	5	5	>YER114C pep:known chromosome:R64-1-1:V:390590:393712:-1 gene:YER114C transcript:YER114C description:Protein implicated in polar growth, functionally redundant with Boi1p\x3b interacts with bud-emergence protein Bem1p\x3b contains an SH3 (src homology 3)	1	7	5	5	2	3	4	3	2	5	7	4	1	2	2	1	1	3	5	3	1	2	2	1	1	3	5	3	6.2	4.5	4.5	115.69	1040	1040	0	4.0499	By matching	By matching	By matching	By matching	By matching	By MS/MS	By MS/MS	By MS/MS
YER120W	YER120W	10	10	10	>YER120W pep:known chromosome:R64-1-1:V:401135:401869:1 gene:YER120W transcript:YER120W description:Integral ER membrane protein that regulates phospholipid metabolism via an interaction with the FFAT motif of Opi1p, also involved in telomeric silencing,	1	10	10	10	7	8	9	8	8	7	6	5	7	8	9	8	8	7	6	5	7	8	9	8	8	7	6	5	53.3	53.3	53.3	26.925	244	244	0	71.025	By MS/MS	By MS/MS	By MS/MS	By MS/MS	By MS/MS	By MS/MS	By MS/MS	By MS/MS
YER122C	YER122C	9	9	9	>YER122C pep:known chromosome:R64-1-1:V:402871:404352:-1 gene:YER122C transcript:YER122C description:ADP-ribosylation factor GTPase activating protein (ARF GAP), involved in ER-Golgi transport\x3b shares functional similarity with Gcs1p	1	9	9	9	9	9	8	9	6	5	7	7	9	9	8	9	6	5	7	7	9	9	8	9	6	5	7	7	16	16	16	55.093	493	493	0	43.365	By MS/MS	By MS/MS	By MS/MS	By MS/MS	By MS/MS	By MS/MS	By MS/MS	By MS/MS
YER123W	YER123W	10	8	8	>YER123W pep:known chromosome:R64-1-1:V:404813:406387:1 gene:YER123W transcript:YER123W description:Palmitoylated, vacuolar membrane-localized casein kinase I isoform\x3b negatively regulates vacuole fusion during hypertonic stress via phosphorylation of	1	10	8	8	8	6	7	5	7	6	6	5	7	5	6	5	6	6	5	5	7	5	6	5	6	6	5	5	20.6	17.7	17.7	60.26	524	524	0	48.129	By MS/MS	By MS/MS	By MS/MS	By MS/MS	By MS/MS	By MS/MS	By MS/MS	By MS/MS
YER125W	YER125W	29	29	29	>YER125W pep:known chromosome:R64-1-1:V:410189:412618:1 gene:YER125W transcript:YER125W description:E3 ubiquitin ligase of the NEDD4 family\x3b involved in regulating many cellular processes including MVB sorting, heat shock response, transcription, endoc	1	29	29	29	20	27	27	20	24	25	24	20	20	27	27	20	24	25	24	20	20	27	27	20	24	25	24	20	41.4	41.4	41.4	91.815	809	809	0	323.31	By MS/MS	By MS/MS	By MS/MS	By MS/MS	By MS/MS	By MS/MS	By MS/MS	By MS/MS
YER126C	YER126C	10	10	10	>YER126C pep:known chromosome:R64-1-1:V:413394:414179:-1 gene:YER126C transcript:YER126C description:Protein constituent of 66S pre-ribosomal particles, contributes to processing of the 27S pre-rRNA	1	10	10	10	9	10	10	10	8	9	8	9	9	10	10	10	8	9	8	9	9	10	10	10	8	9	8	9	35.2	35.2	35.2	29.722	261	261	0	105.05	By MS/MS	By MS/MS	By MS/MS	By MS/MS	By MS/MS	By MS/MS	By MS/MS	By MS/MS
YER127W	YER127W	4	4	4	>YER127W pep:known chromosome:R64-1-1:V:414481:415554:1 gene:YER127W transcript:YER127W description:Essential protein involved in maturation of 18S rRNA\x3b depletion leads to inhibited pre-rRNA processing and reduced polysome levels\x3b localizes primari	1	4	4	4	3	3	4	2	3	4	3	3	3	3	4	2	3	4	3	3	3	3	4	2	3	4	3	3	10.4	10.4	10.4	40.794	357	357	0	7.3247	By MS/MS	By MS/MS	By MS/MS	By MS/MS	By MS/MS	By MS/MS	By MS/MS	By MS/MS
YER129W	YER129W	2	2	2	>YER129W pep:known chromosome:R64-1-1:V:417281:420709:1 gene:YER129W transcript:YER129W description:Upstream serine/threonine kinase for the SNF1 complex\x3b partially redundant with Elm1p and Tos3p\x3b members of this family have functional orthology wit	1	2	2	2	1	2	2	2	1	1	2	0	1	2	2	2	1	1	2	0	1	2	2	2	1	1	2	0	1.9	1.9	1.9	126.87	1142	1142	0.0028305	2.0897	By MS/MS	By matching	By matching	By matching	By MS/MS	By MS/MS	By MS/MS	By matching
YER133W	YER133W	13	13	13	>YER133W pep:known chromosome:R64-1-1:V:432495:433958:1 gene:YER133W transcript:YER133W description:Type 1 serine/threonine protein phosphatase catalytic subunit, involved in many processes (eg\x3a glycogen metabolism, sporulation, mitosis)\x3b accumulate	1	13	13	13	13	12	12	13	12	12	11	12	13	12	12	13	12	12	11	12	13	12	12	13	12	12	11	12	46.2	46.2	46.2	35.907	312	312	0	323.31	By MS/MS	By MS/MS	By MS/MS	By MS/MS	By MS/MS	By MS/MS	By MS/MS	By MS/MS
YER134C	YER134C	6	6	6	>YER134C pep:known chromosome:R64-1-1:V:437267:437803:-1 gene:YER134C transcript:YER134C description:Magnesium-dependent acid phosphatase, member of the haloacid dehalogenase superfamily\x3b non-essential gene	1	6	6	6	5	4	5	5	4	4	4	5	5	4	5	5	4	4	4	5	5	4	5	5	4	4	4	5	24.7	24.7	24.7	20.441	178	178	0	27.235	By MS/MS	By MS/MS	By MS/MS	By MS/MS	By MS/MS	By MS/MS	By MS/MS	By MS/MS
YER136W	YER136W	28	28	28	>YER136W pep:known chromosome:R64-1-1:V:439616:440971:1 gene:YER136W transcript:YER136W description:GDP dissociation inhibitor, regulates vesicle traffic in secretory pathways by regulating the dissociation of GDP from the Sec4/Ypt/rab family of GTP bindi	1	28	28	28	25	24	26	25	25	25	21	19	25	24	26	25	25	25	21	19	25	24	26	25	25	25	21	19	67.2	67.2	67.2	51.206	451	451	0	323.31	By MS/MS	By MS/MS	By MS/MS	By MS/MS	By MS/MS	By MS/MS	By MS/MS	By MS/MS
YER139C	YER139C	2	2	2	>YER139C pep:known chromosome:R64-1-1:V:450563:451243:-1 gene:YER139C transcript:YER139C description:CTD phosphatase\x3b dephosphorylates S5-P in the C-terminal domain of Rpo21p\x3b has a cysteine-rich motif required for function and conserved in eukaryot	1	2	2	2	2	2	2	2	2	2	2	2	2	2	2	2	2	2	2	2	2	2	2	2	2	2	2	2	7.5	7.5	7.5	26.239	226	226	0	6.3149	By MS/MS	By MS/MS	By MS/MS	By MS/MS	By MS/MS	By MS/MS	By MS/MS	By MS/MS
YER141W	YER141W	5	5	5	>YER141W pep:known chromosome:R64-1-1:V:453459:454919:1 gene:YER141W transcript:YER141W description:Protein required for the hydroxylation of heme O to form heme A, which is an essential prosthetic group for cytochrome c oxidase	1	5	5	5	5	3	4	5	2	2	4	3	5	3	4	5	2	2	4	3	5	3	4	5	2	2	4	3	10.7	10.7	10.7	54.658	486	486	0	9.2513	By MS/MS	By matching	By MS/MS	By MS/MS	By matching	By matching	By MS/MS	By MS/MS
YER142C	YER142C	5	5	5	>YER142C pep:known chromosome:R64-1-1:V:455146:456036:-1 gene:YER142C transcript:YER142C description:3-methyl-adenine DNA glycosylase involved in protecting DNA against alkylating agents\x3b initiates base excision repair by removing damaged bases to crea	1	5	5	5	2	4	4	3	5	3	3	3	2	4	4	3	5	3	3	3	2	4	4	3	5	3	3	3	20.9	20.9	20.9	34.333	296	296	0	72.439	By matching	By MS/MS	By MS/MS	By MS/MS	By MS/MS	By MS/MS	By MS/MS	By MS/MS
YER143W	YER143W	12	12	12	>YER143W pep:known chromosome:R64-1-1:V:456319:457605:1 gene:YER143W transcript:YER143W description:DNA damage-inducible v-SNARE binding protein with a role in suppression of protein secretion\x3b may play a role in S-phase checkpoint control\x3b has ubiq	1	12	12	12	11	12	12	10	10	11	11	10	11	12	12	10	10	11	11	10	11	12	12	10	10	11	11	10	33.4	33.4	33.4	47.354	428	428	0	140.04	By MS/MS	By MS/MS	By MS/MS	By MS/MS	By MS/MS	By MS/MS	By MS/MS	By MS/MS
YER144C	YER144C	4	4	4	>YER144C pep:known chromosome:R64-1-1:V:457806:460223:-1 gene:YER144C transcript:YER144C description:Putative ubiquitin-specific protease, closest paralog of Doa4p but has no functional overlap\x3b concentrates at the bud neck	1	4	4	4	0	2	1	1	3	3	4	2	0	2	1	1	3	3	4	2	0	2	1	1	3	3	4	2	5.2	5.2	5.2	92.259	805	805	0	5.8443	By matching	By MS/MS	By matching	By MS/MS	By MS/MS	By MS/MS	By MS/MS	By matching
[truncated: 2,258 more rows]
[truncated: 81 more columns]

## Sheet: volcano_proteinGroups_Telo_HO
Protein.IDs	Majority.protein.IDs	Peptide.counts..all.	Peptide.counts..razor.unique.	Peptide.counts..unique.	Fasta.headers	Number.of.proteins	Peptides	Razor...unique.peptides	Unique.peptides	Peptides.TelophaseControl_1	Peptides.TelophaseControl_2	Peptides.TelophaseControl_3	Peptides.TelophaseControl_4	Peptides.TelophaseHOtreatment_1	Peptides.TelophaseHOtreatment_2	Peptides.TelophaseHOtreatment_3	Peptides.TelophaseHOtreatment_4	Razor...unique.peptides.TelophaseControl_1	Razor...unique.peptides.TelophaseControl_2	Razor...unique.peptides.TelophaseControl_3	Razor...unique.peptides.TelophaseControl_4	Razor...unique.peptides.TelophaseHOtreatment_1	Razor...unique.peptides.TelophaseHOtreatment_2	Razor...unique.peptides.TelophaseHOtreatment_3	Razor...unique.peptides.TelophaseHOtreatment_4	Unique.peptides.TelophaseControl_1	Unique.peptides.TelophaseControl_2	Unique.peptides.TelophaseControl_3	Unique.peptides.TelophaseControl_4	Unique.peptides.TelophaseHOtreatment_1	Unique.peptides.TelophaseHOtreatment_2	Unique.peptides.TelophaseHOtreatment_3	Unique.peptides.TelophaseHOtreatment_4	Sequence.coverage....	Unique...razor.sequence.coverage....	Unique.sequence.coverage....	Mol..weight..kDa.	Sequence.length	Sequence.lengths	Q.value	Score	Identification.type.TelophaseControl_1	Identification.type.TelophaseControl_2	Identification.type.TelophaseControl_3	Identification.type.TelophaseControl_4	Identification.type.TelophaseHOtreatment_1	Identification.type.TelophaseHOtreatment_2	Identification.type.TelophaseHOtreatment_3	Identification.type.TelophaseHOtreatment_4
[truncated: 3,115 more rows]
[truncated: 81 more columns]

[truncated: 2 more sheets: volcano_proteinGroups_G2_Phleo, volcano_proteinGroups_Telo_phle]
